# Supplementary material for: Landscapes of HLA Mismatching in Contemporary Unrelated Haematopoietic Cell Transplantation
Source: HLA. 2026 Mar 11;107(3):e70637. doi: 10.1111/tan.70637 (PMC12978212; doi:10.1111/tan.70637)
Supplement: Supplementary file 2 — Data S2: tan70637‐sup‐0002‐Tables‐3‐and‐4.xlsx. [file TAN-107-e70637-s002.xlsx]

## Sheet: Supplemental Table 3a.
Supplemental Table 3a. Frequency of HLA mismatch combinations among 9/10 matched pairs.
HLA-A				HLA-B				HLA-C				HLA-DRB1				HLA-DQB1
Donor-recipient	Number	Frequency		Donor-recipient	Number	Frequency		Donor-recipient	Number	Frequency		Donor-recipient	Number	Frequency		Donor-recipient	Number	Frequency
A*02:01-01:01	45	0.0218129		B*35:01-35:03	39	0.0370722		C*03:04-03:03	59	0.0437685		DRB1*14:54-14:01	53	0.0892256		DQB1*03:01-03:02	78	0.0783133
A*02:01-24:02	37	0.017935		B*35:03-35:01	31	0.0294677		C*03:03-03:04	57	0.0422849		DRB1*14:01-14:54	37	0.0622896		DQB1*03:02-03:01	76	0.0763052
A*02:01-68:01	34	0.0164809		B*35:01-35:08	18	0.0171103		C*02:02-01:02	39	0.0289318		DRB1*11:01-11:04	23	0.0387205		DQB1*02:02-03:03	61	0.061245
A*02:01-32:01	32	0.0155114		B*35:01-35:02	13	0.0123574		C*07:01-07:02	37	0.0274481		DRB1*11:04-11:01	23	0.0387205		DQB1*03:03-02:02	57	0.0572289
A*02:01-26:01	31	0.0150267		B*35:03-35:08	13	0.0123574		C*06:02-07:01	25	0.018546		DRB1*04:01-04:04	18	0.030303		DQB1*06:02-05:02	49	0.0491968
A*02:01-02:05	30	0.0145419		B*44:02-42:02	12	0.0114068		C*07:01-12:03	25	0.018546		DRB1*04:04-04:01	15	0.0252525		DQB1*06:02-06:03	47	0.0471888
A*02:01-03:01	30	0.0145419		B*18:01-18:03	11	0.0104563		C*07:02-07:01	23	0.0170623		DRB1*01:01-01:03	10	0.016835		DQB1*02:01-02:02	40	0.0401606
A*02:01-31:01	27	0.0130877		B*50:01-51:01	11	0.0104563		C*01:02-02:02	21	0.0155786		DRB1*04:01-04:07	10	0.016835		DQB1*06:04-06:09	37	0.0371486
A*02:01-11:01	25	0.0121183		B*27:05-27:02	10	0.0095057		C*05:01-07:04	20	0.0148368		DRB1*04:01-04:08	10	0.016835		DQB1*02:02-02:01	33	0.0331325
A*01:01-24:02	23	0.0111488		B*35:02-35:01	10	0.0095057		C*15:02-14:02	19	0.014095		DRB1*11:01-11:03	9	0.0151515		DQB1*06:03-06:02	24	0.0240964
A*24:02-32:01	23	0.0111488		B*35:08-35:01	10	0.0095057		C*03:03-04:01	18	0.0133531		DRB1*11:01-12:01	8	0.013468		DQB1*06:09-06:04	21	0.0210843
A*01:01-11:01	21	0.0101794		B*35:08-35:03	10	0.0095057		C*07:02-03:04	18	0.0133531		DRB1*16:01-16:02	8	0.013468		DQB1*05:02-06:02	14	0.0140562
A*02:01-29:02	21	0.0101794		B*39:01-39:06	10	0.0095057		C*03:03-01:02	17	0.0126113		DRB1*01:01-01:02	7	0.0117845		DQB1*03:01-02:01	13	0.0130522
A*03:01-02:01	20	0.00969462		B*35:01-51:01	9	0.00855513		C*03:04-04:01	16	0.0118694		DRB1*01:02-01:01	7	0.0117845		DQB1*03:02-03:04	13	0.0130522
A*01:01-02:01	18	0.00872516		B*44:02-51:01	9	0.00855513		C*15:02-02:02	16	0.0118694		DRB1*04:01-04:02	7	0.0117845		DQB1*02:01-03:01	12	0.0120482
A*01:01-68:01	18	0.00872516		B*14:01-14:02	8	0.00760456		C*04:01-03:03	15	0.0111276		DRB1*13:01-13:02	7	0.0117845		DQB1*06:03-03:01	12	0.0120482
A*02:01-02:06	18	0.00872516		B*14:02-14:01	8	0.00760456		C*15:02-01:02	14	0.0103858		DRB1*04:01-04:03	6	0.010101		DQB1*03:01-05:02	11	0.0110442
A*02:01-25:01	18	0.00872516		B*35:03-35:02	8	0.00760456		C*07:02-12:03	13	0.00964392		DRB1*04:04-04:03	6	0.010101		DQB1*03:02-04:02	11	0.0110442
A*02:05-02:01	18	0.00872516		B*44:03-44:04	8	0.00760456		C*12:03-07:01	13	0.00964392		DRB1*11:03-11:01	6	0.010101		DQB1*05:01-05:02	11	0.0110442
A*03:01-24:02	18	0.00872516		B*18:03-18:01	7	0.00665399		C*04:01-12:03	12	0.00890208		DRB1*13:02-13:01	6	0.010101		DQB1*06:02-05:01	11	0.0110442
A*01:01-26:01	16	0.0077557		B*42:02-44:02	7	0.00665399		C*14:02-15:02	12	0.00890208		DRB1*04:02-04:03	5	0.00841751		DQB1*06:02-06:01	10	0.0100402
A*03:01-01:01	16	0.0077557		B*44:02-18:01	7	0.00665399		C*04:01-02:02	11	0.00816024		DRB1*04:03-04:01	5	0.00841751		DQB1*02:02-03:01	9	0.00903614
A*24:02-03:01	15	0.00727096		B*08:01-15:17	6	0.00570342		C*01:02-14:02	10	0.0074184		DRB1*11:01-04:07	5	0.00841751		DQB1*05:01-03:01	9	0.00903614
A*02:01-02:17	14	0.00678623		B*08:01-49:01	6	0.00570342		C*02:02-03:04	10	0.0074184		DRB1*11:01-13:03	5	0.00841751		DQB1*02:01-06:02	8	0.00803213
A*02:01-23:01	14	0.00678623		B*13:02-50:01	6	0.00570342		C*04:01-14:02	10	0.0074184		DRB1*15:02-15:01	5	0.00841751		DQB1*03:19-03:01	8	0.00803213
A*03:01-31:01	14	0.00678623		B*18:01-49:01	6	0.00570342		C*04:01-16:01	10	0.0074184		DRB1*01:01-03:01	4	0.00673401		DQB1*05:03-05:02	8	0.00803213
A*24:02-01:01	14	0.00678623		B*35:01-15:01	6	0.00570342		C*07:01-05:01	10	0.0074184		DRB1*03:01-01:01	4	0.00673401		DQB1*05:04-05:01	8	0.00803213
A*24:02-02:01	14	0.00678623		B*35:02-35:03	6	0.00570342		C*07:02-05:01	10	0.0074184		DRB1*03:01-13:01	4	0.00673401		DQB1*06:01-05:03	7	0.00702811
A*01:01-03:01	13	0.0063015		B*35:02-35:08	6	0.00570342		C*15:02-05:01	10	0.0074184		DRB1*04:02-04:01	4	0.00673401		DQB1*06:01-06:02	7	0.00702811
A*03:01-11:01	13	0.0063015		B*51:01-50:01	6	0.00570342		C*01:02-03:03	9	0.00667656		DRB1*04:04-04:05	4	0.00673401		DQB1*06:04-05:01	7	0.00702811
A*03:01-32:01	13	0.0063015		B*07:02-39:06	5	0.00475285		C*04:01-01:02	9	0.00667656		DRB1*04:05-04:03	4	0.00673401		DQB1*06:04-06:03	7	0.00702811
A*11:01-02:01	13	0.0063015		B*07:02-51:01	5	0.00475285		C*05:01-02:02	9	0.00667656		DRB1*07:01-03:01	4	0.00673401		DQB1*02:01-03:03	6	0.0060241
A*11:01-68:01	13	0.0063015		B*07:05-07:06	5	0.00475285		C*05:01-07:01	9	0.00667656		DRB1*11:01-11:02	4	0.00673401		DQB1*03:01-03:19	6	0.0060241
A*24:02-24:03	13	0.0063015		B*15:01-15:07	5	0.00475285		C*07:01-02:02	9	0.00667656		DRB1*11:04-12:01	4	0.00673401		DQB1*03:01-06:03	6	0.0060241
A*68:01-68:02	13	0.0063015		B*15:01-15:24	5	0.00475285		C*07:01-04:01	9	0.00667656		DRB1*15:54-14:54	4	0.00673401		DQB1*03:04-03:02	6	0.0060241
A*01:01-32:01	12	0.00581677		B*15:01-55:01	5	0.00475285		C*07:04-05:01	9	0.00667656		DRB1*01:01-07:01	3	0.00505051		DQB1*05:02-05:01	6	0.0060241
A*03:01-03:02	12	0.00581677		B*27:02-27:05	5	0.00475285		C*07:18-07:01	9	0.00667656		DRB1*01:01-10:01	3	0.00505051		DQB1*06:02-03:01	6	0.0060241
A*03:01-30:01	12	0.00581677		B*27:05-51:01	5	0.00475285		C*01:02-04:01	8	0.00593472		DRB1*03:01-11:04	3	0.00505051		DQB1*06:03-03:03	6	0.0060241
A*24:02-11:01	12	0.00581677		B*35:08-35:02	5	0.00475285		C*03:04-01:02	8	0.00593472		DRB1*04:08-04:07	3	0.00505051		DQB1*06:03-05:01	6	0.0060241
A*24:02-26:01	12	0.00581677		B*37:01-45:01	5	0.00475285		C*05:01-16:04	8	0.00593472		DRB1*10:01-01:01	3	0.00505051		DQB1*03:01-03:03	5	0.00502008
A*68:01-32:01	12	0.00581677		B*38:01-39:01	5	0.00475285		C*06:02-04:01	8	0.00593472		DRB1*11:03-11:04	3	0.00505051		DQB1*03:01-05:01	5	0.00502008
A*03:01-29:02	11	0.00533204		B*51:01-51:07	5	0.00475285		C*07:01-01:02	8	0.00593472		DRB1*11:04-11:03	3	0.00505051		DQB1*03:02-03:05	5	0.00502008
A*03:01-68:01	11	0.00533204		B*52:01-51:01	5	0.00475285		C*14:02-02:02	8	0.00593472		DRB1*15:01-01:01	3	0.00505051		DQB1*03:03-03:01	5	0.00502008
A*24:02-68:01	11	0.00533204		B*57:01-37:01	5	0.00475285		C*14:02-16:02	8	0.00593472		DRB1*15:01-08:01	3	0.00505051		DQB1*03:05-03:02	5	0.00502008
A*26:01-02:01	11	0.00533204		B*07:02-39:01	4	0.00380228		C*01:02-05:01	7	0.00519288		DRB1*15:01-15:04	3	0.00505051		DQB1*04:02-03:02	5	0.00502008
A*29:01-29:02	11	0.00533204		B*08:01-57:01	4	0.00380228		C*03:03-02:02	7	0.00519288		DRB1*16:01-15:01	3	0.00505051		DQB1*05:01-05:03	5	0.00502008
A*01:01-25:01	10	0.00484731		B*15:01-35:01	4	0.00380228		C*04:01-15:02	7	0.00519288		DRB1*01:01-04:01	2	0.003367		DQB1*05:01-05:04	5	0.00502008
A*02:01-30:01	10	0.00484731		B*15:01-51:01	4	0.00380228		C*05:01-12:03	7	0.00519288		DRB1*03:01-01:03	2	0.003367		DQB1*06:02-06:04	5	0.00502008
A*02:01-33:01	10	0.00484731		B*18:01-08:01	4	0.00380228		C*07:01-07:18	7	0.00519288		DRB1*03:01-07:01	2	0.003367		DQB1*06:03-05:02	5	0.00502008
A*03:01-26:01	10	0.00484731		B*18:01-15:17	4	0.00380228		C*15:02-16:02	7	0.00519288		DRB1*04:01-04:38	2	0.003367		DQB1*06:03-06:04	5	0.00502008
A*11:01-01:01	10	0.00484731		B*18:01-57:01	4	0.00380228		C*01:02-03:04	6	0.00445104		DRB1*04:01-11:01	2	0.003367		DQB1*03:01-02:02	4	0.00401606
A*23:01-24:02	10	0.00484731		B*18:01-57:03	4	0.00380228		C*01:02-07:02	6	0.00445104		DRB1*04:01-11:03	2	0.003367		DQB1*03:01-03:04	4	0.00401606
A*24:02-31:01	10	0.00484731		B*27:05-40:02	4	0.00380228		C*01:02-15:02	6	0.00445104		DRB1*04:01-12:01	2	0.003367		DQB1*04:02-03:01	4	0.00401606
A*29:02-02:01	10	0.00484731		B*39:01-39:05	4	0.00380228		C*02:02-05:01	6	0.00445104		DRB1*04:01-13:01	2	0.003367		DQB1*05:01-02:01	4	0.00401606
A*32:01-02:01	10	0.00484731		B*40:01-07:02	4	0.00380228		C*02:02-15:02	6	0.00445104		DRB1*04:01-15:01	2	0.003367		DQB1*05:03-03:01	4	0.00401606
A*68:01-02:01	10	0.00484731		B*40:01-15:01	4	0.00380228		C*03:03-07:02	6	0.00445104		DRB1*04:03-04:04	2	0.003367		DQB1*06:03-05:03	4	0.00401606
A*01:01-30:01	9	0.00436258		B*40:01-40:02	4	0.00380228		C*04:01-05:01	6	0.00445104		DRB1*04:04-04:02	2	0.003367		DQB1*02:01-04:02	3	0.00301205
A*01:01-31:01	9	0.00436258		B*40:02-44:02	4	0.00380228		C*05:01-03:04	6	0.00445104		DRB1*04:04-04:07	2	0.003367		DQB1*03:01-04:02	3	0.00301205
A*02:01-30:02	9	0.00436258		B*44:02-35:01	4	0.00380228		C*06:02-07:02	6	0.00445104		DRB1*04:05-04:04	2	0.003367		DQB1*03:01-06:02	3	0.00301205
A*11:01-03:01	9	0.00436258		B*44:02-44:27	4	0.00380228		C*07:02-01:02	6	0.00445104		DRB1*07:01-04:05	2	0.003367		DQB1*03:03-03:02	3	0.00301205
A*24:02-30:01	9	0.00436258		B*44:03-44:02	4	0.00380228		C*07:02-15:05	6	0.00445104		DRB1*07:01-09:01	2	0.003367		DQB1*03:03-06:03	3	0.00301205
A*32:01-03:01	9	0.00436258		B*44:05-27:02	4	0.00380228		C*12:03-01:02	6	0.00445104		DRB1*07:01-13:01	2	0.003367		DQB1*03:04-03:01	3	0.00301205
A*32:01-24:02	9	0.00436258		B*51:01-15:01	4	0.00380228		C*12:03-02:02	6	0.00445104		DRB1*08:01-04:03	2	0.003367		DQB1*03:05-03:04	3	0.00301205
A*01:01-30:02	8	0.00387785		B*51:01-51:193	4	0.00380228		C*12:03-04:01	6	0.00445104		DRB1*08:01-08:04	2	0.003367		DQB1*05:01-06:02	3	0.00301205
A*03:01-23:01	8	0.00387785		B*07:02-08:01	3	0.00285171		C*14:02-05:01	6	0.00445104		DRB1*11:01-01:01	2	0.003367		DQB1*05:01-06:03	3	0.00301205
A*11:01-32:01	8	0.00387785		B*07:02-44:02	3	0.00285171		C*02:02-03:03	5	0.0037092		DRB1*11:01-04:08	2	0.003367		DQB1*06:01-06:03	3	0.00301205
A*24:02-29:01	8	0.00387785		B*07:02-57:01	3	0.00285171		C*04:01-03:04	5	0.0037092		DRB1*11:01-10:01	2	0.003367		DQB1*06:03-06:14	3	0.00301205
A*26:01-03:01	8	0.00387785		B*08:01-08:02	3	0.00285171		C*04:01-06:02	5	0.0037092		DRB1*11:01-11:14	2	0.003367		DQB1*02:01-03:04	2	0.00200803
A*26:01-24:02	8	0.00387785		B*08:01-41:01	3	0.00285171		C*05:01-04:01	5	0.0037092		DRB1*11:01-13:01	2	0.003367		DQB1*02:01-05:01	2	0.00200803
A*26:01-31:01	8	0.00387785		B*08:01-51:01	3	0.00285171		C*05:01-05:37	5	0.0037092		DRB1*11:01-13:05	2	0.003367		DQB1*02:01-06:01	2	0.00200803
A*26:01-68:01	8	0.00387785		B*08:01-57:03	3	0.00285171		C*07:01-03:04	5	0.0037092		DRB1*11:02-12:01	2	0.003367		DQB1*02:02-03:02	2	0.00200803
A*32:01-31:01	8	0.00387785		B*08:01-58:01	3	0.00285171		C*15:02-04:01	5	0.0037092		DRB1*11:03-11:02	2	0.003367		DQB1*02:02-04:02	2	0.00200803
A*68:02-68:01	8	0.00387785		B*13:01-13:02	3	0.00285171		C*15:13-15:02	5	0.0037092		DRB1*11:03-12:01	2	0.003367		DQB1*02:02-05:01	2	0.00200803
A*01:01-29:02	7	0.00339312		B*13:02-13:01	3	0.00285171		C*16:01-04:01	5	0.0037092		DRB1*11:03-13:05	2	0.003367		DQB1*02:02-06:02	2	0.00200803
A*02:01-33:03	7	0.00339312		B*27:05-18:01	3	0.00285171		C*01:02-07:01	4	0.00296736		DRB1*11:04-04:01	2	0.003367		DQB1*03:02-02:02	2	0.00200803
A*02:01-66:01	7	0.00339312		B*27:05-44:05	3	0.00285171		C*01:02-16:02	4	0.00296736		DRB1*11:04-04:07	2	0.003367		DQB1*03:03-02:01	2	0.00200803
A*03:01-25:01	7	0.00339312		B*35:02-44:03	3	0.00285171		C*02:02-07:02	4	0.00296736		DRB1*11:04-04:08	2	0.003367		DQB1*04:01-04:02	2	0.00200803
A*11:01-23:01	7	0.00339312		B*35:03-41:02	3	0.00285171		C*03:03-05:01	4	0.00296736		DRB1*13:01-13:03	2	0.003367		DQB1*04:02-04:01	2	0.00200803
A*11:01-25:01	7	0.00339312		B*38:01-35:03	3	0.00285171		C*03:04-05:01	4	0.00296736		DRB1*13:02-01:01	2	0.003367		DQB1*05:01-06:04	2	0.00200803
A*24:02-23:01	7	0.00339312		B*39:01-35:03	3	0.00285171		C*03:04-07:01	4	0.00296736		DRB1*13:03-13:02	2	0.003367		DQB1*05:02-03:19	2	0.00200803
A*26:01-11:01	7	0.00339312		B*39:06-39:01	3	0.00285171		C*03:04-07:02	4	0.00296736		DRB1*14:01-04:01	2	0.003367		DQB1*05:02-05:03	2	0.00200803
A*26:01-26:08	7	0.00339312		B*40:02-27:02	3	0.00285171		C*03:04-14:02	4	0.00296736		DRB1*15:01-15:02	2	0.003367		DQB1*05:02-06:03	2	0.00200803
A*29:02-31:01	7	0.00339312		B*40:02-27:05	3	0.00285171		C*04:01-07:01	4	0.00296736		DRB1*15:07-15:01	2	0.003367		DQB1*05:03-05:01	2	0.00200803
A*31:01-24:02	7	0.00339312		B*44:02-15:01	3	0.00285171		C*04:01-07:02	4	0.00296736		DRB1*01:01-01:18	1	0.0016835		DQB1*05:03-06:01	2	0.00200803
A*32:01-11:01	7	0.00339312		B*44:02-44:03	3	0.00285171		C*04:01-16:02	4	0.00296736		DRB1*01:01-01:59	1	0.0016835		DQB1*06:02-02:02	2	0.00200803
A*01:01-23:01	6	0.00290839		B*44:27-44:02	3	0.00285171		C*05:01-14:02	4	0.00296736		DRB1*01:01-11:01	1	0.0016835		DQB1*06:02-06:14	2	0.00200803
A*01:01-66:01	6	0.00290839		B*51:01-40:06	3	0.00285171		C*05:01-15:02	4	0.00296736		DRB1*01:01-14:01	1	0.0016835		DQB1*06:03-02:01	2	0.00200803
A*02:01-02:20	6	0.00290839		B*51:02-51:01	3	0.00285171		C*05:37-05:01	4	0.00296736		DRB1*01:01-14:54	1	0.0016835		DQB1*06:03-06:09	2	0.00200803
A*02:02-02:01	6	0.00290839		B*51:08-51:01	3	0.00285171		C*06:02-08:02	4	0.00296736		DRB1*01:01-15:01	1	0.0016835		DQB1*06:04-03:02	2	0.00200803
A*11:01-24:02	6	0.00290839		B*07:02-07:04	2	0.00190114		C*07:01-06:02	4	0.00296736		DRB1*01:02-04:01	1	0.0016835		DQB1*06:09-05:01	2	0.00200803
A*11:01-26:01	6	0.00290839		B*07:02-07:10	2	0.00190114		C*07:01-14:02	4	0.00296736		DRB1*01:02-10:01	1	0.0016835		DQB1*06:40-06:04	2	0.00200803
A*11:01-31:01	6	0.00290839		B*07:02-07:15	2	0.00190114		C*07:01-15:02	4	0.00296736		DRB1*01:03-01:30	1	0.0016835		DQB1*02:01-03:02	1	0.00100402
A*26:01-25:01	6	0.00290839		B*07:02-15:01	2	0.00190114		C*07:02-03:03	4	0.00296736		DRB1*01:03-03:01	1	0.0016835		DQB1*02:01-03:05	1	0.00100402
A*30:01-30:02	6	0.00290839		B*07:02-35:01	2	0.00190114		C*07:02-06:02	4	0.00296736		DRB1*01:03-04:04	1	0.0016835		DQB1*02:01-04:01	1	0.00100402
A*31:01-02:01	6	0.00290839		B*07:02-38:01	2	0.00190114		C*07:02-07:04	4	0.00296736		DRB1*01:03-11:03	1	0.0016835		DQB1*02:01-05:02	1	0.00100402
A*31:01-32:01	6	0.00290839		B*07:02-47:01	2	0.00190114		C*07:02-14:02	4	0.00296736		DRB1*01:77-01:01	1	0.0016835		DQB1*02:01-05:04	1	0.00100402
A*32:01-26:01	6	0.00290839		B*07:02-49:01	2	0.00190114		C*07:04-07:01	4	0.00296736		DRB1*03:01-01:02	1	0.0016835		DQB1*02:02-02:05	1	0.00100402
A*02:01-02:02	5	0.00242365		B*07:02-52:01	2	0.00190114		C*12:03-07:02	4	0.00296736		DRB1*03:01-03:04	1	0.0016835		DQB1*02:02-06:03	1	0.00100402
A*02:01-02:66	5	0.00242365		B*07:02-56:01	2	0.00190114		C*12:03-15:02	4	0.00296736		DRB1*03:01-03:06	1	0.0016835		DQB1*02:02-06:04	1	0.00100402
A*02:01-29:01	5	0.00242365		B*08:01-15:01	2	0.00190114		C*15:02-07:01	4	0.00296736		DRB1*03:01-03:11	1	0.0016835		DQB1*02:04-02:01	1	0.00100402
A*02:05-24:02	5	0.00242365		B*08:01-18:01	2	0.00190114		C*15:02-16:01	4	0.00296736		DRB1*03:01-03:147	1	0.0016835		DQB1*02:59-02:01	1	0.00100402
A*23:01-11:01	5	0.00242365		B*08:01-44:02	2	0.00190114		C*02:02-02:07	3	0.00222552		DRB1*03:01-13:03	1	0.0016835		DQB1*03:01-03:05	1	0.00100402
A*23:01-32:01	5	0.00242365		B*08:01-55:01	2	0.00190114		C*02:02-04:01	3	0.00222552		DRB1*03:01-16:02	1	0.0016835		DQB1*03:01-03:07	1	0.00100402
A*24:02-03:02	5	0.00242365		B*13:02-13:123Q	2	0.00190114		C*02:02-12:03	3	0.00222552		DRB1*03:02-13:02	1	0.0016835		DQB1*03:01-03:10	1	0.00100402
A*24:02-25:01	5	0.00242365		B*13:02-14:01	2	0.00190114		C*02:02-14:02	3	0.00222552		DRB1*03:03-03:01	1	0.0016835		DQB1*03:01-03:143	1	0.00100402
A*26:01-01:01	5	0.00242365		B*14:02-14:06	2	0.00190114		C*03:03-06:02	3	0.00222552		DRB1*03:10-03:01	1	0.0016835		DQB1*03:01-03:37	1	0.00100402
A*26:01-23:01	5	0.00242365		B*15:01-15:71	2	0.00190114		C*03:03-12:03	3	0.00222552		DRB1*03:124-03:01	1	0.0016835		DQB1*03:01-04:01	1	0.00100402
A*26:01-32:01	5	0.00242365		B*15:01-35:03	2	0.00190114		C*03:03-14:02	3	0.00222552		DRB1*03:13-13:02	1	0.0016835		DQB1*03:01-05:03	1	0.00100402
A*29:02-01:01	5	0.00242365		B*15:01-40:02	2	0.00190114		C*03:03-15:02	3	0.00222552		DRB1*03:132-03:01	1	0.0016835		DQB1*03:01-06:01	1	0.00100402
A*29:02-32:01	5	0.00242365		B*15:01-56:01	2	0.00190114		C*03:04-06:02	3	0.00222552		DRB1*04:01-01:03	1	0.0016835		DQB1*03:01-06:04	1	0.00100402
A*30:01-31:01	5	0.00242365		B*15:07-15:17	2	0.00190114		C*03:40-03:04	3	0.00222552		DRB1*04:01-04:05	1	0.0016835		DQB1*03:02-03:289	1	0.00100402
A*31:01-01:01	5	0.00242365		B*15:17-49:01	2	0.00190114		C*04:01-07:06	3	0.00222552		DRB1*04:01-04:33	1	0.0016835		DQB1*03:02-03:62	1	0.00100402
A*31:01-11:01	5	0.00242365		B*15:17-57:03	2	0.00190114		C*05:01-03:03	3	0.00222552		DRB1*04:01-08:03	1	0.0016835		DQB1*03:02-04:01	1	0.00100402
A*31:01-30:01	5	0.00242365		B*18:01-15:01	2	0.00190114		C*05:01-07:02	3	0.00222552		DRB1*04:01-11:04	1	0.0016835		DQB1*03:02-05:01	1	0.00100402
A*32:01-25:01	5	0.00242365		B*18:01-18:02	2	0.00190114		C*06:02-01:02	3	0.00222552		DRB1*04:01-13:03	1	0.0016835		DQB1*03:02-05:02	1	0.00100402
A*32:01-29:02	5	0.00242365		B*18:01-18:05	2	0.00190114		C*06:02-02:02	3	0.00222552		DRB1*04:01-14:01	1	0.0016835		DQB1*03:02-06:02	1	0.00100402
A*32:01-30:01	5	0.00242365		B*18:01-27:05	2	0.00190114		C*06:02-03:04	3	0.00222552		DRB1*04:02-04:04	1	0.0016835		DQB1*03:02-06:04	1	0.00100402
A*68:01-03:01	5	0.00242365		B*18:01-38:01	2	0.00190114		C*07:01-07:07	3	0.00222552		DRB1*04:03-04:15	1	0.0016835		DQB1*03:04-03:05	1	0.00100402
A*68:01-30:01	5	0.00242365		B*18:01-39:01	2	0.00190114		C*07:04-03:03	3	0.00222552		DRB1*04:04-01:03	1	0.0016835		DQB1*03:09-03:01	1	0.00100402
A*01:01-26:08	4	0.00193892		B*18:01-39:24	2	0.00190114		C*07:04-07:02	3	0.00222552		DRB1*04:04-04:08	1	0.0016835		DQB1*03:105-03:03	1	0.00100402
A*01:01-29:01	4	0.00193892		B*18:01-41:01	2	0.00190114		C*07:04-16:04	3	0.00222552		DRB1*04:04-04:13	1	0.0016835		DQB1*03:12-06:03	1	0.00100402
A*01:01-33:03	4	0.00193892		B*18:01-51:01	2	0.00190114		C*07:18-03:02	3	0.00222552		DRB1*04:04-11:01	1	0.0016835		DQB1*03:19-02:01	1	0.00100402
A*02:01-01:02	4	0.00193892		B*27:05-27:03	2	0.00190114		C*08:01-08:02	3	0.00222552		DRB1*04:05-04:01	1	0.0016835		DQB1*03:NEW-03:01	1	0.00100402
A*02:01-02:08	4	0.00193892		B*27:05-27:13	2	0.00190114		C*08:02-02:02	3	0.00222552		DRB1*04:05-04:02	1	0.0016835		DQB1*04:01-02:01	1	0.00100402
A*02:01-68:02	4	0.00193892		B*35:01-35:42	2	0.00190114		C*12:02-07:01	3	0.00222552		DRB1*04:05-14:05	1	0.0016835		DQB1*04:01-03:01	1	0.00100402
A*02:01-69:01	4	0.00193892		B*35:01-53:01	2	0.00190114		C*12:03-05:01	3	0.00222552		DRB1*04:06-08:01	1	0.0016835		DQB1*04:01-05:01	1	0.00100402
A*02:09-02:01	4	0.00193892		B*35:02-13:02	2	0.00190114		C*12:03-06:02	3	0.00222552		DRB1*04:07-04:01	1	0.0016835		DQB1*04:01-06:04	1	0.00100402
A*03:01-33:01	4	0.00193892		B*35:02-18:01	2	0.00190114		C*14:02-01:02	3	0.00222552		DRB1*04:07-04:04	1	0.0016835		DQB1*04:02-02:01	1	0.00100402
A*23:01-01:01	4	0.00193892		B*37:01-37:04	2	0.00190114		C*15:02-07:02	3	0.00222552		DRB1*04:07-04:05	1	0.0016835		DQB1*04:02-06:02	1	0.00100402
A*23:01-03:01	4	0.00193892		B*38:01-18:01	2	0.00190114		C*15:02-12:03	3	0.00222552		DRB1*04:07-04:08	1	0.0016835		DQB1*04:02-06:03	1	0.00100402
A*23:01-31:01	4	0.00193892		B*39:01-18:01	2	0.00190114		C*16:01-07:02	3	0.00222552		DRB1*04:07-11:03	1	0.0016835		DQB1*05:01-06:01	1	0.00100402
A*23:01-68:01	4	0.00193892		B*40:01-08:01	2	0.00190114		C*16:02-14:02	3	0.00222552		DRB1*04:07-12:01	1	0.0016835		DQB1*05:02-03:01	1	0.00100402
A*24:02-02:05	4	0.00193892		B*40:01-27:05	2	0.00190114		C*01:02-16:01	2	0.00148368		DRB1*04:08-11:69	1	0.0016835		DQB1*05:02-03:02	1	0.00100402
A*24:02-29:02	4	0.00193892		B*40:02-51:01	2	0.00190114		C*02:02-15:06	2	0.00148368		DRB1*04:19-04:07	1	0.0016835		DQB1*05:02-04:01	1	0.00100402
A*24:02-30:02	4	0.00193892		B*44:02-07:02	2	0.00190114		C*02:02-16:01	2	0.00148368		DRB1*07:01-01:01	1	0.0016835		DQB1*05:03-02:02	1	0.00100402
A*25:01-03:01	4	0.00193892		B*44:02-14:02	2	0.00190114		C*03:02-03:03	2	0.00148368		DRB1*07:01-04:02	1	0.0016835		DQB1*05:03-05:23	1	0.00100402
A*25:01-26:01	4	0.00193892		B*44:02-27:02	2	0.00190114		C*03:02-07:18	2	0.00148368		DRB1*07:01-07:05	1	0.0016835		DQB1*05:03-06:02	1	0.00100402
A*29:02-11:01	4	0.00193892		B*44:02-27:05	2	0.00190114		C*03:03-07:04	2	0.00148368		DRB1*07:01-07:07	1	0.0016835		DQB1*05:03-06:03	1	0.00100402
A*29:02-24:02	4	0.00193892		B*44:02-40:01	2	0.00190114		C*03:04-02:02	2	0.00148368		DRB1*07:01-11:04	1	0.0016835		DQB1*05:05-03:01	1	0.00100402
A*29:02-29:01	4	0.00193892		B*44:03-35:03	2	0.00190114		C*03:04-07:04	2	0.00148368		DRB1*07:01-15:01	1	0.0016835		DQB1*05:05-05:04	1	0.00100402
A*30:01-03:01	4	0.00193892		B*44:03-40:02	2	0.00190114		C*03:04-16:01	2	0.00148368		DRB1*07:01-16:01	1	0.0016835		DQB1*05:11-05:01	1	0.00100402
A*30:02-01:01	4	0.00193892		B*44:05-51:01	2	0.00190114		C*03:358-03:04	2	0.00148368		DRB1*07:11-07:01	1	0.0016835		DQB1*06:01-05:01	1	0.00100402
A*31:01-26:01	4	0.00193892		B*47:01-37:01	2	0.00190114		C*04:01-04:04	2	0.00148368		DRB1*08:01-04:01	1	0.0016835		DQB1*06:01-05:02	1	0.00100402
A*32:01-01:01	4	0.00193892		B*49:01-08:01	2	0.00190114		C*04:01-04:30	2	0.00148368		DRB1*08:01-04:06	1	0.0016835		DQB1*06:02-02:01	1	0.00100402
A*33:03-02:01	4	0.00193892		B*49:01-15:17	2	0.00190114		C*04:01-14:03	2	0.00148368		DRB1*08:01-08:02	1	0.0016835		DQB1*06:02-03:02	1	0.00100402
A*33:03-03:01	4	0.00193892		B*49:01-51:01	2	0.00190114		C*05:01-01:02	2	0.00148368		DRB1*08:01-08:03	1	0.0016835		DQB1*06:02-03:03	1	0.00100402
A*33:03-31:01	4	0.00193892		B*50:02-50:01	2	0.00190114		C*05:01-05:03	2	0.00148368		DRB1*08:01-08:13	1	0.0016835		DQB1*06:02-03:06	1	0.00100402
A*66:01-26:01	4	0.00193892		B*51:01-08:01	2	0.00190114		C*05:01-05:09	2	0.00148368		DRB1*08:02-08:01	1	0.0016835		DQB1*06:02-04:02	1	0.00100402
A*68:01-01:01	4	0.00193892		B*51:01-15:16	2	0.00190114		C*05:01-06:02	2	0.00148368		DRB1*08:03-11:01	1	0.0016835		DQB1*06:02-05:03	1	0.00100402
A*68:01-11:01	4	0.00193892		B*51:01-27:02	2	0.00190114		C*05:01-16:01	2	0.00148368		DRB1*10:01-07:01	1	0.0016835		DQB1*06:02-06:117	1	0.00100402
A*68:01-25:01	4	0.00193892		B*51:01-27:05	2	0.00190114		C*06:02-03:03	2	0.00148368		DRB1*11:01-01:03	1	0.0016835		DQB1*06:02-06:16	1	0.00100402
A*68:01-31:01	4	0.00193892		B*51:01-35:01	2	0.00190114		C*06:02-05:01	2	0.00148368		DRB1*11:01-11:09	1	0.0016835		DQB1*06:02-06:62	1	0.00100402
A*68:02-01:01	4	0.00193892		B*51:01-35:08	2	0.00190114		C*06:02-12:03	2	0.00148368		DRB1*11:01-11:125	1	0.0016835		DQB1*06:04-03:01	1	0.00100402
A*01:01-01:02	3	0.00145419		B*51:01-38:01	2	0.00190114		C*06:02-16:01	2	0.00148368		DRB1*11:01-11:25	1	0.0016835		DQB1*06:04-05:02	1	0.00100402
A*01:01-02:06	3	0.00145419		B*51:01-40:01	2	0.00190114		C*07:01-07:04	2	0.00148368		DRB1*11:01-11:28	1	0.0016835		DQB1*06:04-05:03	1	0.00100402
A*02:01-02:09	3	0.00145419		B*51:01-40:02	2	0.00190114		C*07:01-15:05	2	0.00148368		DRB1*11:01-14:02	1	0.0016835		DQB1*06:09-03:01	1	0.00100402
A*02:01-30:04	3	0.00145419		B*51:01-44:05	2	0.00190114		C*07:01-17:01	2	0.00148368		DRB1*11:02-04:07	1	0.0016835		DQB1*06:09-03:02	1	0.00100402
A*02:05-03:02	3	0.00145419		B*51:01-51:02	2	0.00190114		C*07:02-04:01	2	0.00148368		DRB1*11:02-11:04	1	0.0016835		DQB1*06:09-06:03	1	0.00100402
A*02:05-23:01	3	0.00145419		B*51:01-51:08	2	0.00190114		C*07:02-07:15	2	0.00148368		DRB1*11:02-13:03	1	0.0016835		DQB1*06:09-06:52	1	0.00100402
A*03:01-24:03	3	0.00145419		B*51:01-51:51	2	0.00190114		C*07:02-15:02	2	0.00148368		DRB1*11:02-15:01	1	0.0016835		DQB1*06:19-06:09	1	0.00100402
A*03:01-30:02	3	0.00145419		B*51:01-52:01	2	0.00190114		C*07:02-16:01	2	0.00148368		DRB1*11:03-01:03	1	0.0016835		Total	996	1
A*03:01-68:02	3	0.00145419		B*51:01-55:01	2	0.00190114		C*07:04-01:02	2	0.00148368		DRB1*11:03-08:03	1	0.0016835
A*03:02-03:01	3	0.00145419		B*51:01-56:01	2	0.00190114		C*07:06-07:01	2	0.00148368		DRB1*11:03-11:18	1	0.0016835
A*11:01-03:02	3	0.00145419		B*53:01-35:08	2	0.00190114		C*12:03-03:03	2	0.00148368		DRB1*11:04-01:01	1	0.0016835
A*11:01-30:02	3	0.00145419		B*55:01-35:01	2	0.00190114		C*12:03-12:02	2	0.00148368		DRB1*11:04-03:01	1	0.0016835
A*23:01-02:01	3	0.00145419		B*55:01-54:01	2	0.00190114		C*12:143-12:03	2	0.00148368		DRB1*11:04-04:02	1	0.0016835
A*23:01-30:01	3	0.00145419		B*56:01-27:05	2	0.00190114		C*14:02-04:01	2	0.00148368		DRB1*11:04-04:04	1	0.0016835
A*24:02-33:03	3	0.00145419		B*56:01-55:01	2	0.00190114		C*14:02-07:01	2	0.00148368		DRB1*11:04-11:02	1	0.0016835
A*24:02-69:01	3	0.00145419		B*57:01-08:01	2	0.00190114		C*14:02-07:02	2	0.00148368		DRB1*11:04-11:29	1	0.0016835
A*24:03-24:02	3	0.00145419		B*57:01-35:02	2	0.00190114		C*15:02-03:03	2	0.00148368		DRB1*11:04-13:03	1	0.0016835
A*26:01-29:02	3	0.00145419		B*57:01-38:01	2	0.00190114		C*15:02-15:04	2	0.00148368		DRB1*11:04-13:05	1	0.0016835
A*29:01-02:01	3	0.00145419		B*57:01-47:01	2	0.00190114		C*15:02-15:09	2	0.00148368		DRB1*11:04-15:01	1	0.0016835
A*29:02-68:01	3	0.00145419		B*57:01-50:01	2	0.00190114		C*16:01-01:02	2	0.00148368		DRB1*11:14-08:04	1	0.0016835
A*30:01-01:01	3	0.00145419		B*57:01-57:03	2	0.00190114		C*16:01-06:02	2	0.00148368		DRB1*11:14-11:02	1	0.0016835
A*30:01-69:01	3	0.00145419		B*07:02-07:07	1	0.00095057		C*16:01-07:01	2	0.00148368		DRB1*12:01-11:03	1	0.0016835
A*30:02-30:01	3	0.00145419		B*07:02-07:14	1	0.00095057		C*16:01-07:06	2	0.00148368		DRB1*12:01-11:04	1	0.0016835
A*30:02-30:04	3	0.00145419		B*07:02-07:26	1	0.00095057		C*16:01-16:02	2	0.00148368		DRB1*12:01-13:03	1	0.0016835
A*31:01-03:01	3	0.00145419		B*07:02-07:39	1	0.00095057		C*16:02-07:01	2	0.00148368		DRB1*12:01-15:01	1	0.0016835
A*31:01-03:02	3	0.00145419		B*07:02-07:54	1	0.00095057		C*16:02-15:02	2	0.00148368		DRB1*12:02-14:54	1	0.0016835
A*32:01-30:04	3	0.00145419		B*07:02-15:17	1	0.00095057		C*16:02-16:01	2	0.00148368		DRB1*13:01-01:01	1	0.0016835
A*32:01-33:03	3	0.00145419		B*07:02-18:01	1	0.00095057		C*16:04-05:01	2	0.00148368		DRB1*13:01-03:01	1	0.0016835
A*33:01-02:01	3	0.00145419		B*07:02-18:04	1	0.00095057		C*17:01-04:01	2	0.00148368		DRB1*13:01-08:01	1	0.0016835
A*33:01-33:03	3	0.00145419		B*07:02-37:01	1	0.00095057		C*17:01-07:01	2	0.00148368		DRB1*13:01-09:01	1	0.0016835
A*33:01-33:05	3	0.00145419		B*07:02-40:02	1	0.00095057		C*17:01-17:03	2	0.00148368		DRB1*13:01-11:01	1	0.0016835
A*68:01-24:02	3	0.00145419		B*07:02-40:03	1	0.00095057		C*17:03-17:01	2	0.00148368		DRB1*13:01-13:10	1	0.0016835
A*68:01-26:01	3	0.00145419		B*07:02-44:03	1	0.00095057		C*01:02-01:03	1	0.00074184		DRB1*13:01-13:40	1	0.0016835
A*68:02-02:01	3	0.00145419		B*07:02-55:01	1	0.00095057		C*01:02-01:05	1	0.00074184		DRB1*13:01-15:01	1	0.0016835
A*68:02-23:01	3	0.00145419		B*07:02-57:03	1	0.00095057		C*01:02-01:07	1	0.00074184		DRB1*13:02-04:04	1	0.0016835
A*68:02-24:02	3	0.00145419		B*07:05-44:03	1	0.00095057		C*01:02-01:12	1	0.00074184		DRB1*13:02-12:02	1	0.0016835
A*01:01-01:37	2	0.000969462		B*07:06-07:05	1	0.00095057		C*01:02-01:127	1	0.00074184		DRB1*13:02-13:29	1	0.0016835
A*01:01-02:05	2	0.000969462		B*07:10-07:02	1	0.00095057		C*01:02-01:75	1	0.00074184		DRB1*13:02-14:54	1	0.0016835
A*01:01-03:02	2	0.000969462		B*07:10-49:01	1	0.00095057		C*01:02-12:03	1	0.00074184		DRB1*13:03-04:01	1	0.0016835
A*01:01-24:03	2	0.000969462		B*07:129-07:02	1	0.00095057		C*01:02-14:05	1	0.00074184		DRB1*13:03-04:07	1	0.0016835
A*01:01-33:01	2	0.000969462		B*07:35-18:01	1	0.00095057		C*01:02-15:04	1	0.00074184		DRB1*13:03-07:03	1	0.0016835
A*01:01-34:02	2	0.000969462		B*07:46-07:02	1	0.00095057		C*01:02-15:05	1	0.00074184		DRB1*13:03-12:01	1	0.0016835
A*01:01-68:02	2	0.000969462		B*08:01-07:02	1	0.00095057		C*01:07-07:01	1	0.00074184		DRB1*13:03-13:05	1	0.0016835
A*01:02-01:01	2	0.000969462		B*08:01-07:07	1	0.00095057		C*01:08-01:02	1	0.00074184		DRB1*13:03-14:06	1	0.0016835
A*01:02-02:01	2	0.000969462		B*08:01-08:04	1	0.00095057		C*02:02-06:02	1	0.00074184		DRB1*13:05-13:02	1	0.0016835
A*01:03-01:01	2	0.000969462		B*08:01-08:09	1	0.00095057		C*02:02-07:01	1	0.00074184		DRB1*14:01-04:04	1	0.0016835
A*02:01-02:11	2	0.000969462		B*08:01-08:10	1	0.00095057		C*02:02-07:04	1	0.00074184		DRB1*14:01-13:01	1	0.0016835
A*02:01-02:686	2	0.000969462		B*08:01-08:12	1	0.00095057		C*02:02-07:18	1	0.00074184		DRB1*14:01-14:45	1	0.0016835
A*02:01-03:02	2	0.000969462		B*08:01-08:20	1	0.00095057		C*02:02-08:02	1	0.00074184		DRB1*14:01-14:59	1	0.0016835
A*02:01-24:03	2	0.000969462		B*08:01-08:28	1	0.00095057		C*02:06-02:02	1	0.00074184		DRB1*14:01-15:01	1	0.0016835
A*02:01-74:01	2	0.000969462		B*08:01-13:02	1	0.00095057		C*02:06-06:02	1	0.00074184		DRB1*14:02-04:01	1	0.0016835
A*02:05-02:06	2	0.000969462		B*08:01-38:01	1	0.00095057		C*02:10-02:02	1	0.00074184		DRB1*14:04-11:04	1	0.0016835
A*02:05-03:01	2	0.000969462		B*08:01-39:24	1	0.00095057		C*03:02-02:02	1	0.00074184		DRB1*14:04-14:01	1	0.0016835
A*02:05-68:01	2	0.000969462		B*08:01-44:03	1	0.00095057		C*03:02-03:04	1	0.00074184		DRB1*14:04-14:54	1	0.0016835
A*02:05-68:02	2	0.000969462		B*13:01-15:01	1	0.00095057		C*03:02-03:16	1	0.00074184		DRB1*14:154-14:54	1	0.0016835
A*02:17-02:01	2	0.000969462		B*13:01-40:229	1	0.00095057		C*03:02-07:01	1	0.00074184		DRB1*14:54-01:01	1	0.0016835
A*02:97-03:01	2	0.000969462		B*13:02-07:02	1	0.00095057		C*03:03-03:02	1	0.00074184		DRB1*14:54-03:01	1	0.0016835
A*03:01-02:05	2	0.000969462		B*13:02-13:08	1	0.00095057		C*03:03-03:07	1	0.00074184		DRB1*14:54-13:03	1	0.0016835
A*03:01-29:01	2	0.000969462		B*13:02-15:01	1	0.00095057		C*03:03-03:11	1	0.00074184		DRB1*14:54-14:05	1	0.0016835
A*03:01-33:03	2	0.000969462		B*13:02-35:01	1	0.00095057		C*03:03-03:44	1	0.00074184		DRB1*14:54-14:178	1	0.0016835
A*03:01-36:01	2	0.000969462		B*13:02-35:02	1	0.00095057		C*03:03-03:62	1	0.00074184		DRB1*15:01-01:03	1	0.0016835
A*03:01-69:01	2	0.000969462		B*13:02-35:03	1	0.00095057		C*03:03-16:01	1	0.00074184		DRB1*15:01-03:01	1	0.0016835
A*03:02-01:01	2	0.000969462		B*13:02-37:01	1	0.00095057		C*03:04-02:07	1	0.00074184		DRB1*15:01-04:03	1	0.0016835
A*03:02-02:17	2	0.000969462		B*13:02-38:01	1	0.00095057		C*03:04-02:44	1	0.00074184		DRB1*15:01-07:01	1	0.0016835
A*03:02-24:02	2	0.000969462		B*13:02-39:01	1	0.00095057		C*03:04-03:02	1	0.00074184		DRB1*15:01-08:06	1	0.0016835
A*03:02-26:01	2	0.000969462		B*13:02-40:02	1	0.00095057		C*03:04-03:09	1	0.00074184		DRB1*15:01-11:03	1	0.0016835
A*03:02-30:02	2	0.000969462		B*13:02-40:06	1	0.00095057		C*03:04-03:10	1	0.00074184		DRB1*15:01-15:11	1	0.0016835
A*03:02-69:01	2	0.000969462		B*13:02-44:05	1	0.00095057		C*03:04-03:19	1	0.00074184		DRB1*15:02-01:01	1	0.0016835
A*11:01-02:05	2	0.000969462		B*13:02-45:01	1	0.00095057		C*03:04-03:340	1	0.00074184		DRB1*15:02-14:01	1	0.0016835
A*11:01-02:06	2	0.000969462		B*13:02-47:01	1	0.00095057		C*03:04-03:359	1	0.00074184		DRB1*15:02-16:02	1	0.0016835
A*11:01-29:02	2	0.000969462		B*13:02-49:01	1	0.00095057		C*03:04-06:04	1	0.00074184		DRB1*15:03-08:06	1	0.0016835
A*23:01-02:05	2	0.000969462		B*13:02-51:01	1	0.00095057		C*03:04-12:03	1	0.00074184		DRB1*15:03-14:54	1	0.0016835
A*23:01-66:01	2	0.000969462		B*13:02-52:01	1	0.00095057		C*03:04-15:02	1	0.00074184		DRB1*15:140-15:02	1	0.0016835
A*23:01-68:02	2	0.000969462		B*13:02-57:01	1	0.00095057		C*03:05-01:02	1	0.00074184		DRB1*16:01-01:01	1	0.0016835
A*23:01-74:03	2	0.000969462		B*13:02-58:02	1	0.00095057		C*03:05-02:02	1	0.00074184		DRB1*16:01-01:02	1	0.0016835
A*24:02-02:17	2	0.000969462		B*14:02-07:02	1	0.00095057		C*03:10-03:04	1	0.00074184		DRB1*16:02-16:01	1	0.0016835
A*24:02-24:07	2	0.000969462		B*14:02-18:01	1	0.00095057		C*03:220-03:04	1	0.00074184		Total	594	1
A*24:02-29:10	2	0.000969462		B*14:02-44:03	1	0.00095057		C*03:359-03:04	1	0.00074184
A*24:02-33:01	2	0.000969462		B*14:02-53:01	1	0.00095057		C*04:01-01:04	1	0.00074184
A*24:02-68:02	2	0.000969462		B*15:01-07:05	1	0.00095057		C*04:01-04:07	1	0.00074184
A*24:03-25:01	2	0.000969462		B*15:01-15:08	1	0.00095057		C*04:01-08:02	1	0.00074184
A*24:07-26:01	2	0.000969462		B*15:01-15:11	1	0.00095057		C*04:01-08:03	1	0.00074184
A*25:01-01:01	2	0.000969462		B*15:01-15:113	1	0.00095057		C*04:01-15:05	1	0.00074184
A*25:01-02:01	2	0.000969462		B*15:01-15:17	1	0.00095057		C*04:01-16:04	1	0.00074184
A*25:01-29:02	2	0.000969462		B*15:01-15:39	1	0.00095057		C*04:01-17:01	1	0.00074184
A*25:01-33:03	2	0.000969462		B*15:01-15:57	1	0.00095057		C*04:01-17:03	1	0.00074184
A*25:01-66:01	2	0.000969462		B*15:01-15:73	1	0.00095057		C*04:06-04:03	1	0.00074184
A*26:01-26:02	2	0.000969462		B*15:01-15:82	1	0.00095057		C*04:28-04:01	1	0.00074184
A*26:01-30:01	2	0.000969462		B*15:01-18:01	1	0.00095057		C*05:01-02:147	1	0.00074184
A*26:01-30:04	2	0.000969462		B*15:01-27:05	1	0.00095057		C*05:01-04:94	1	0.00074184
A*29:02-03:01	2	0.000969462		B*15:01-35:02	1	0.00095057		C*05:01-05:15	1	0.00074184
A*30:01-11:01	2	0.000969462		B*15:01-40:01	1	0.00095057		C*05:01-08:02	1	0.00074184
A*30:01-23:01	2	0.000969462		B*15:01-44:02	1	0.00095057		C*05:01-12:05	1	0.00074184
A*30:01-30:04	2	0.000969462		B*15:01-44:03	1	0.00095057		C*05:01-17:03	1	0.00074184
A*30:01-32:01	2	0.000969462		B*15:01-55:02	1	0.00095057		C*05:53-05:01	1	0.00074184
A*30:02-03:02	2	0.000969462		B*15:01-57:01	1	0.00095057		C*06:02-06:01	1	0.00074184
A*30:02-31:01	2	0.000969462		B*15:01-58:01	1	0.00095057		C*06:02-06:06	1	0.00074184
A*30:04-02:01	2	0.000969462		B*15:02-15:11	1	0.00095057		C*06:02-06:142	1	0.00074184
A*31:03-31:01	2	0.000969462		B*15:02-51:01	1	0.00095057		C*06:02-06:23	1	0.00074184
A*32:01-02:05	2	0.000969462		B*15:03-15:220	1	0.00095057		C*06:02-06:28	1	0.00074184
A*32:01-30:02	2	0.000969462		B*15:146-15:01	1	0.00095057		C*06:02-06:83	1	0.00074184
A*32:01-68:01	2	0.000969462		B*15:17-08:01	1	0.00095057		C*06:02-14:02	1	0.00074184
A*33:01-01:01	2	0.000969462		B*15:17-15:07	1	0.00095057		C*06:02-15:02	1	0.00074184
A*33:01-03:01	2	0.000969462		B*15:18-15:09	1	0.00095057		C*06:02-15:05	1	0.00074184
A*33:01-23:01	2	0.000969462		B*15:220-53:01	1	0.00095057		C*06:02-17:03	1	0.00074184
A*33:01-26:01	2	0.000969462		B*15:29-18:01	1	0.00095057		C*07:01-06:95	1	0.00074184
A*33:01-30:02	2	0.000969462		B*18:01-07:02	1	0.00095057		C*07:01-07:06	1	0.00074184
A*33:01-32:01	2	0.000969462		B*18:01-07:04	1	0.00095057		C*07:01-07:09	1	0.00074184
A*33:01-33:04	2	0.000969462		B*18:01-07:06	1	0.00095057		C*07:01-07:22	1	0.00074184
A*33:01-66:01	2	0.000969462		B*18:01-07:48	1	0.00095057		C*07:01-07:301	1	0.00074184
A*33:01-68:01	2	0.000969462		B*18:01-13:02	1	0.00095057		C*07:01-07:36	1	0.00074184
A*33:03-01:01	2	0.000969462		B*18:01-14:01	1	0.00095057		C*07:01-07:60	1	0.00074184
A*33:03-02:05	2	0.000969462		B*18:01-15:03	1	0.00095057		C*07:01-07:85	1	0.00074184
A*33:03-25:01	2	0.000969462		B*18:01-15:18	1	0.00095057		C*07:01-18:01	1	0.00074184
A*33:03-33:01	2	0.000969462		B*18:01-18:04	1	0.00095057		C*07:02-02:02	1	0.00074184
A*66:01-02:01	2	0.000969462		B*18:01-27:09	1	0.00095057		C*07:02-05:18	1	0.00074184
A*68:01-02:02	2	0.000969462		B*18:01-35:03	1	0.00095057		C*07:02-07:07	1	0.00074184
A*68:01-29:02	2	0.000969462		B*18:01-37:01	1	0.00095057		C*07:02-07:10	1	0.00074184
A*68:01-68:12	2	0.000969462		B*18:01-39:05	1	0.00095057		C*07:02-07:25	1	0.00074184
A*68:01-69:01	2	0.000969462		B*18:01-39:10	1	0.00095057		C*07:02-07:360	1	0.00074184
A*68:02-29:02	2	0.000969462		B*18:01-39:31	1	0.00095057		C*07:02-07:50	1	0.00074184
A*68:02-30:01	2	0.000969462		B*18:01-44:02	1	0.00095057		C*07:02-07:51	1	0.00074184
A*68:02-32:01	2	0.000969462		B*18:01-44:05	1	0.00095057		C*07:02-08:01	1	0.00074184
A*69:01-68:01	2	0.000969462		B*18:01-48:01	1	0.00095057		C*07:02-08:02	1	0.00074184
A*01:01-01:03	1	0.000484731		B*18:02-18:01	1	0.00095057		C*07:02-15:06	1	0.00074184
A*01:01-02:17	1	0.000484731		B*18:04-39:06	1	0.00095057		C*07:02-16:04	1	0.00074184
A*01:01-03:05	1	0.000484731		B*18:05-18:01	1	0.00095057		C*07:04-02:02	1	0.00074184
A*01:01-03:22	1	0.000484731		B*27:01-27:02	1	0.00095057		C*07:04-03:04	1	0.00074184
A*01:01-24:07	1	0.000484731		B*27:01-27:05	1	0.00095057		C*07:04-04:01	1	0.00074184
A*01:01-30:04	1	0.000484731		B*27:01-37:01	1	0.00095057		C*07:04-14:02	1	0.00074184
A*01:02-24:02	1	0.000484731		B*27:02-18:01	1	0.00095057		C*07:04-15:02	1	0.00074184
A*01:32-01:01	1	0.000484731		B*27:02-35:01	1	0.00095057		C*07:06-01:02	1	0.00074184
A*01:97-02:01	1	0.000484731		B*27:02-44:02	1	0.00095057		C*07:06-03:06	1	0.00074184
A*01:99-02:01	1	0.000484731		B*27:02-44:03	1	0.00095057		C*07:06-04:01	1	0.00074184
A*02:01-01:04	1	0.000484731		B*27:02-51:01	1	0.00095057		C*07:06-07:18	1	0.00074184
A*02:01-01:06	1	0.000484731		B*27:04-27:05	1	0.00095057		C*07:07-07:01	1	0.00074184
A*02:01-01:45	1	0.000484731		B*27:05-07:02	1	0.00095057		C*07:12-07:01	1	0.00074184
A*02:01-02:03	1	0.000484731		B*27:05-15:01	1	0.00095057		C*07:15-07:02	1	0.00074184
A*02:01-02:10	1	0.000484731		B*27:05-15:08	1	0.00095057		C*07:18-07:02	1	0.00074184
A*02:01-02:13	1	0.000484731		B*27:05-27:01	1	0.00095057		C*07:18-07:08	1	0.00074184
A*02:01-02:188	1	0.000484731		B*27:05-27:09	1	0.00095057		C*07:18-08:02	1	0.00074184
A*02:01-02:27	1	0.000484731		B*27:05-27:10	1	0.00095057		C*08:01-08:03	1	0.00074184
A*02:01-02:29	1	0.000484731		B*27:05-27:30	1	0.00095057		C*08:01-12:02	1	0.00074184
A*02:01-02:45	1	0.000484731		B*27:05-37:01	1	0.00095057		C*08:02-03:03	1	0.00074184
A*02:01-02:629	1	0.000484731		B*27:05-38:01	1	0.00095057		C*08:02-04:01	1	0.00074184
A*02:01-02:80	1	0.000484731		B*27:05-44:02	1	0.00095057		C*08:02-07:01	1	0.00074184
A*02:01-02:97	1	0.000484731		B*27:05-54:01	1	0.00095057		C*08:02-07:18	1	0.00074184
A*02:01-24:66	1	0.000484731		B*27:05-56:01	1	0.00095057		C*08:02-14:02	1	0.00074184
A*02:01-31:02	1	0.000484731		B*27:07-27:10	1	0.00095057		C*08:04-08:01	1	0.00074184
A*02:01-33:05	1	0.000484731		B*27:07-40:06	1	0.00095057		C*12:02-04:01	1	0.00074184
A*02:01-34:02	1	0.000484731		B*27:38-27:83	1	0.00095057		C*12:02-12:03	1	0.00074184
A*02:02-02:05	1	0.000484731		B*35:01-07:02	1	0.00095057		C*12:02-14:02	1	0.00074184
A*02:02-03:01	1	0.000484731		B*35:01-15:18	1	0.00095057		C*12:02-15:02	1	0.00074184
A*02:02-29:02	1	0.000484731		B*35:01-18:01	1	0.00095057		C*12:03-02:10	1	0.00074184
A*02:02-30:02	1	0.000484731		B*35:01-27:05	1	0.00095057		C*12:03-03:04	1	0.00074184
A*02:03-24:02	1	0.000484731		B*35:01-35:09	1	0.00095057		C*12:03-14:02	1	0.00074184
A*02:03-24:20	1	0.000484731		B*35:01-35:14	1	0.00095057		C*12:03-15:06	1	0.00074184
A*02:03-26:01	1	0.000484731		B*35:01-35:20	1	0.00095057		C*12:05-03:04	1	0.00074184
A*02:03-30:02	1	0.000484731		B*35:01-44:02	1	0.00095057		C*12:05-12:03	1	0.00074184
A*02:05-01:01	1	0.000484731		B*35:01-44:03	1	0.00095057		C*12:154-12:03	1	0.00074184
A*02:05-02:02	1	0.000484731		B*35:01-50:01	1	0.00095057		C*14:02-01:07	1	0.00074184
A*02:05-11:01	1	0.000484731		B*35:01-52:01	1	0.00095057		C*14:02-03:03	1	0.00074184
A*02:05-23:29	1	0.000484731		B*35:01-55:01	1	0.00095057		C*14:02-12:09	1	0.00074184
A*02:05-26:01	1	0.000484731		B*35:02-15:01	1	0.00095057		C*14:02-15:06	1	0.00074184
A*02:05-26:17	1	0.000484731		B*35:02-37:01	1	0.00095057		C*14:02-15:09	1	0.00074184
A*02:05-29:01	1	0.000484731		B*35:02-50:02	1	0.00095057		C*14:05-02:02	1	0.00074184
A*02:05-29:02	1	0.000484731		B*35:02-51:01	1	0.00095057		C*15:02-03:04	1	0.00074184
A*02:05-30:01	1	0.000484731		B*35:02-53:01	1	0.00095057		C*15:02-06:02	1	0.00074184
A*02:05-30:04	1	0.000484731		B*35:02-57:03	1	0.00095057		C*15:02-07:04	1	0.00074184
A*02:05-33:01	1	0.000484731		B*35:03-08:01	1	0.00095057		C*15:02-12:09	1	0.00074184
A*02:05-66:01	1	0.000484731		B*35:03-13:02	1	0.00095057		C*15:02-14:13	1	0.00074184
A*02:06-02:07	1	0.000484731		B*35:03-15:01	1	0.00095057		C*15:02-15:05	1	0.00074184
A*02:06-24:02	1	0.000484731		B*35:03-15:34	1	0.00095057		C*15:03-15:02	1	0.00074184
A*02:08-02:01	1	0.000484731		B*35:03-27:12	1	0.00095057		C*15:04-05:01	1	0.00074184
A*02:08-03:01	1	0.000484731		B*35:03-38:01	1	0.00095057		C*15:04-15:02	1	0.00074184
A*02:08-24:02	1	0.000484731		B*35:03-38:08	1	0.00095057		C*15:04-16:02	1	0.00074184
A*02:09-02:36	1	0.000484731		B*35:03-44:03	1	0.00095057		C*15:05-07:01	1	0.00074184
A*02:11-02:01	1	0.000484731		B*35:03-44:04	1	0.00095057		C*15:06-01:02	1	0.00074184
A*02:11-02:06	1	0.000484731		B*35:03-45:01	1	0.00095057		C*15:06-02:02	1	0.00074184
A*02:11-02:17	1	0.000484731		B*35:03-49:01	1	0.00095057		C*15:06-12:03	1	0.00074184
A*02:11-03:01	1	0.000484731		B*35:03-51:05	1	0.00095057		C*15:06-15:02	1	0.00074184
A*02:11-11:01	1	0.000484731		B*35:03-52:01	1	0.00095057		C*15:09-14:02	1	0.00074184
A*02:11-68:01	1	0.000484731		B*35:03-53:01	1	0.00095057		C*16:01-02:02	1	0.00074184
A*02:151-26:01	1	0.000484731		B*35:03-55:01	1	0.00095057		C*16:01-03:03	1	0.00074184
A*02:17-11:01	1	0.000484731		B*35:05-35:10	1	0.00095057		C*16:01-03:04	1	0.00074184
A*02:17-24:02	1	0.000484731		B*35:08-15:39	1	0.00095057		C*16:01-07:18	1	0.00074184
A*02:17-30:01	1	0.000484731		B*35:08-38:08	1	0.00095057		C*16:01-15:02	1	0.00074184
A*02:22-30:04	1	0.000484731		B*35:08-50:01	1	0.00095057		C*16:01-16:38	1	0.00074184
A*02:66-02:01	1	0.000484731		B*37:01-18:01	1	0.00095057		C*16:02-02:02	1	0.00074184
A*03:01-01:02	1	0.000484731		B*37:01-35:03	1	0.00095057		C*16:02-03:04	1	0.00074184
A*03:01-01:06	1	0.000484731		B*37:01-39:01	1	0.00095057		C*16:02-05:01	1	0.00074184
A*03:01-02:02	1	0.000484731		B*37:01-47:01	1	0.00095057		C*16:02-07:02	1	0.00074184
A*03:01-02:06	1	0.000484731		B*37:01-47:02	1	0.00095057		C*16:02-15:06	1	0.00074184
A*03:01-02:11	1	0.000484731		B*37:01-51:01	1	0.00095057		C*16:04-04:01	1	0.00074184
A*03:01-02:20	1	0.000484731		B*37:01-53:01	1	0.00095057		C*17:01-06:02	1	0.00074184
A*03:01-03:05	1	0.000484731		B*38:01-07:02	1	0.00095057		C*17:01-17:38	1	0.00074184
A*03:01-03:07	1	0.000484731		B*38:01-08:01	1	0.00095057		C*17:03-05:01	1	0.00074184
A*03:01-03:314	1	0.000484731		B*38:01-37:01	1	0.00095057		C*17:03-14:02	1	0.00074184
A*03:01-03:44	1	0.000484731		B*38:01-38:02	1	0.00095057		Total	1348	1
A*03:01-23:18	1	0.000484731		B*38:01-39:10	1	0.00095057
A*03:01-26:08	1	0.000484731		B*38:01-51:01	1	0.00095057
A*03:01-31:08	1	0.000484731		B*38:01-57:01	1	0.00095057
A*03:01-32:03	1	0.000484731		B*38:01-67:01	1	0.00095057
A*03:01-34:04	1	0.000484731		B*38:02-14:02	1	0.00095057
A*03:01-66:01	1	0.000484731		B*38:02-38:01	1	0.00095057
A*03:02-02:01	1	0.000484731		B*38:08-35:08	1	0.00095057
A*03:02-02:06	1	0.000484731		B*39:01-15:01	1	0.00095057
A*03:02-11:01	1	0.000484731		B*39:01-38:01	1	0.00095057
A*03:02-23:40	1	0.000484731		B*39:01-39:31	1	0.00095057
A*03:02-30:01	1	0.000484731		B*39:01-39:93	1	0.00095057
A*03:02-32:01	1	0.000484731		B*39:01-40:02	1	0.00095057
A*03:02-68:01	1	0.000484731		B*39:01-49:01	1	0.00095057
A*03:10-31:01	1	0.000484731		B*39:01-51:01	1	0.00095057
A*11:01-01:02	1	0.000484731		B*39:01-67:01	1	0.00095057
A*11:01-02:17	1	0.000484731		B*39:02-39:01	1	0.00095057
A*11:01-02:27	1	0.000484731		B*39:05-39:01	1	0.00095057
A*11:01-11:02	1	0.000484731		B*39:05-39:13	1	0.00095057
A*11:01-24:03	1	0.000484731		B*39:06-07:02	1	0.00095057
A*11:01-24:28	1	0.000484731		B*39:06-39:03	1	0.00095057
A*11:01-26:08	1	0.000484731		B*40:01-07:03	1	0.00095057
A*11:01-29:01	1	0.000484731		B*40:01-13:01	1	0.00095057
A*11:01-30:01	1	0.000484731		B*40:01-13:02	1	0.00095057
A*11:01-30:04	1	0.000484731		B*40:01-15:10	1	0.00095057
A*11:01-32:02	1	0.000484731		B*40:01-15:18	1	0.00095057
A*11:01-33:03	1	0.000484731		B*40:01-35:03	1	0.00095057
A*11:01-68:24	1	0.000484731		B*40:01-35:08	1	0.00095057
A*11:01-69:01	1	0.000484731		B*40:01-38:01	1	0.00095057
A*11:02-11:01	1	0.000484731		B*40:01-38:02	1	0.00095057
A*11:02-29:01	1	0.000484731		B*40:01-41:01	1	0.00095057
A*11:12-03:01	1	0.000484731		B*40:01-44:02	1	0.00095057
A*23:01-02:06	1	0.000484731		B*40:01-44:03	1	0.00095057
A*23:01-03:02	1	0.000484731		B*40:01-51:01	1	0.00095057
A*23:01-23:17	1	0.000484731		B*40:02-18:01	1	0.00095057
A*23:01-24:03	1	0.000484731		B*40:02-35:01	1	0.00095057
A*23:01-26:01	1	0.000484731		B*40:02-37:02	1	0.00095057
A*23:01-26:08	1	0.000484731		B*40:02-39:01	1	0.00095057
A*23:01-30:04	1	0.000484731		B*40:02-40:01	1	0.00095057
A*23:01-69:01	1	0.000484731		B*40:02-40:06	1	0.00095057
A*23:17-23:01	1	0.000484731		B*40:02-44:03	1	0.00095057
A*23:75-24:02	1	0.000484731		B*40:02-44:05	1	0.00095057
A*24:02-01:03	1	0.000484731		B*40:02-55:01	1	0.00095057
A*24:02-02:03	1	0.000484731		B*40:06-40:02	1	0.00095057
A*24:02-02:06	1	0.000484731		B*40:10-40:01	1	0.00095057
A*24:02-02:07	1	0.000484731		B*40:11-27:05	1	0.00095057
A*24:02-02:11	1	0.000484731		B*41:01-41:02	1	0.00095057
A*24:02-02:20	1	0.000484731		B*41:01-49:01	1	0.00095057
A*24:02-02:30	1	0.000484731		B*41:02-07:02	1	0.00095057
A*24:02-24:20	1	0.000484731		B*41:02-41:01	1	0.00095057
A*24:02-24:26	1	0.000484731		B*41:02-44:02	1	0.00095057
A*24:02-24:31	1	0.000484731		B*41:03-44:03	1	0.00095057
A*24:02-26:09	1	0.000484731		B*42:01-18:01	1	0.00095057
A*24:02-30:04	1	0.000484731		B*44:02-08:01	1	0.00095057
A*24:02-33:05	1	0.000484731		B*44:02-15:09	1	0.00095057
A*24:02-34:02	1	0.000484731		B*44:02-15:18	1	0.00095057
A*24:02-74:03	1	0.000484731		B*44:02-35:03	1	0.00095057
A*24:03-02:01	1	0.000484731		B*44:02-37:01	1	0.00095057
A*24:03-03:01	1	0.000484731		B*44:02-40:02	1	0.00095057
A*24:03-11:01	1	0.000484731		B*44:02-41:02	1	0.00095057
A*24:03-30:01	1	0.000484731		B*44:02-42:01	1	0.00095057
A*24:03-30:04	1	0.000484731		B*44:02-44:05	1	0.00095057
A*24:03-31:03	1	0.000484731		B*44:02-49:01	1	0.00095057
A*24:03-33:01	1	0.000484731		B*44:02-56:01	1	0.00095057
A*24:03-68:01	1	0.000484731		B*44:02-83:01	1	0.00095057
A*24:04-24:02	1	0.000484731		B*44:03-08:01	1	0.00095057
A*24:07-24:02	1	0.000484731		B*44:03-14:02	1	0.00095057
A*24:10-02:06	1	0.000484731		B*44:03-15:03	1	0.00095057
A*24:32-33:01	1	0.000484731		B*44:03-15:17	1	0.00095057
A*25:01-02:05	1	0.000484731		B*44:03-18:01	1	0.00095057
A*25:01-11:01	1	0.000484731		B*44:03-35:01	1	0.00095057
A*25:01-24:02	1	0.000484731		B*44:03-35:08	1	0.00095057
A*25:01-24:03	1	0.000484731		B*44:03-35:64	1	0.00095057
A*25:01-24:314	1	0.000484731		B*44:03-40:03	1	0.00095057
A*25:01-26:08	1	0.000484731		B*44:03-44:05	1	0.00095057
A*25:01-30:01	1	0.000484731		B*44:03-45:01	1	0.00095057
A*25:01-31:01	1	0.000484731		B*44:03-50:01	1	0.00095057
A*25:01-32:01	1	0.000484731		B*44:03-53:01	1	0.00095057
A*25:01-68:01	1	0.000484731		B*44:03-55:01	1	0.00095057
A*25:01-68:02	1	0.000484731		B*44:05-35:08	1	0.00095057
A*25:01-74:01	1	0.000484731		B*44:05-40:02	1	0.00095057
A*26:01-02:05	1	0.000484731		B*44:05-44:02	1	0.00095057
A*26:01-02:156	1	0.000484731		B*44:05-44:03	1	0.00095057
A*26:01-03:02	1	0.000484731		B*44:27-15:18	1	0.00095057
A*26:01-11:12	1	0.000484731		B*44:27-37:01	1	0.00095057
A*26:01-24:03	1	0.000484731		B*44:27-42:02	1	0.00095057
A*26:01-26:17	1	0.000484731		B*45:01-15:01	1	0.00095057
A*26:01-33:01	1	0.000484731		B*45:01-35:01	1	0.00095057
A*26:01-66:01	1	0.000484731		B*45:01-40:01	1	0.00095057
A*26:01-68:02	1	0.000484731		B*45:01-44:03	1	0.00095057
A*26:01-68:24	1	0.000484731		B*45:01-44:05	1	0.00095057
A*26:01-69:01	1	0.000484731		B*45:01-50:01	1	0.00095057
A*26:02-26:01	1	0.000484731		B*45:01-50:02	1	0.00095057
A*26:08-01:01	1	0.000484731		B*47:01-18:01	1	0.00095057
A*26:08-02:01	1	0.000484731		B*47:01-57:01	1	0.00095057
A*26:08-24:02	1	0.000484731		B*49:01-18:01	1	0.00095057
A*26:08-30:02	1	0.000484731		B*49:01-41:01	1	0.00095057
A*26:129-26:01	1	0.000484731		B*49:01-49:02	1	0.00095057
A*29:01-01:03	1	0.000484731		B*49:01-56:01	1	0.00095057
A*29:01-11:01	1	0.000484731		B*49:01-57:03	1	0.00095057
A*29:01-24:02	1	0.000484731		B*50:01-13:02	1	0.00095057
A*29:01-25:01	1	0.000484731		B*50:01-37:01	1	0.00095057
A*29:01-26:01	1	0.000484731		B*50:01-38:01	1	0.00095057
A*29:01-30:04	1	0.000484731		B*50:01-39:10	1	0.00095057
A*29:01-31:01	1	0.000484731		B*50:01-44:02	1	0.00095057
A*29:01-66:01	1	0.000484731		B*50:01-45:01	1	0.00095057
A*29:02-01:02	1	0.000484731		B*50:01-47:01	1	0.00095057
A*29:02-03:02	1	0.000484731		B*50:01-50:02	1	0.00095057
A*29:02-23:01	1	0.000484731		B*50:02-41:01	1	0.00095057
A*29:02-25:01	1	0.000484731		B*50:02-53:01	1	0.00095057
A*29:02-30:04	1	0.000484731		B*51:01-13:02	1	0.00095057
A*29:02-69:01	1	0.000484731		B*51:01-15:02	1	0.00095057
A*30:01-02:02	1	0.000484731		B*51:01-15:17	1	0.00095057
A*30:01-02:03	1	0.000484731		B*51:01-18:01	1	0.00095057
A*30:01-02:05	1	0.000484731		B*51:01-27:07	1	0.00095057
A*30:01-24:02	1	0.000484731		B*51:01-35:03	1	0.00095057
A*30:01-24:03	1	0.000484731		B*51:01-35:21	1	0.00095057
A*30:01-25:01	1	0.000484731		B*51:01-37:01	1	0.00095057
A*30:01-26:09	1	0.000484731		B*51:01-39:01	1	0.00095057
A*30:01-29:02	1	0.000484731		B*51:01-39:06	1	0.00095057
A*30:01-30:03	1	0.000484731		B*51:01-44:02	1	0.00095057
A*30:01-33:01	1	0.000484731		B*51:01-44:03	1	0.00095057
A*30:01-66:01	1	0.000484731		B*51:01-48:01	1	0.00095057
A*30:01-68:01	1	0.000484731		B*51:01-49:01	1	0.00095057
A*30:01-80:01	1	0.000484731		B*51:01-51:05	1	0.00095057
A*30:02-02:02	1	0.000484731		B*51:01-51:230	1	0.00095057
A*30:02-02:13	1	0.000484731		B*51:01-51:32	1	0.00095057
A*30:02-02:30	1	0.000484731		B*51:01-51:34	1	0.00095057
A*30:02-03:01	1	0.000484731		B*51:07-47:01	1	0.00095057
A*30:02-23:01	1	0.000484731		B*51:09-51:01	1	0.00095057
A*30:02-32:01	1	0.000484731		B*52:01-14:02	1	0.00095057
A*30:02-36:01	1	0.000484731		B*52:01-58:01	1	0.00095057
A*30:02-36:03	1	0.000484731		B*53:01-44:03	1	0.00095057
A*30:02-66:01	1	0.000484731		B*53:01-58:01	1	0.00095057
A*30:02-68:01	1	0.000484731		B*54:32-55:01	1	0.00095057
A*30:04-01:01	1	0.000484731		B*55:01-15:01	1	0.00095057
A*30:04-03:02	1	0.000484731		B*55:01-15:24	1	0.00095057
A*30:04-11:01	1	0.000484731		B*55:01-18:01	1	0.00095057
A*30:04-26:01	1	0.000484731		B*55:01-27:05	1	0.00095057
A*30:04-30:10	1	0.000484731		B*55:01-35:167	1	0.00095057
A*30:04-32:01	1	0.000484731		B*55:01-37:01	1	0.00095057
A*30:04-68:02	1	0.000484731		B*55:01-40:01	1	0.00095057
A*31:01-02:02	1	0.000484731		B*55:01-55:02	1	0.00095057
A*31:01-25:01	1	0.000484731		B*55:01-56:01	1	0.00095057
A*31:01-26:08	1	0.000484731		B*56:01-15:01	1	0.00095057
A*31:01-30:02	1	0.000484731		B*56:01-18:01	1	0.00095057
A*31:01-33:01	1	0.000484731		B*56:01-35:01	1	0.00095057
A*31:01-68:01	1	0.000484731		B*56:01-35:03	1	0.00095057
A*31:03-31:02	1	0.000484731		B*57:01-35:01	1	0.00095057
A*31:35-30:01	1	0.000484731		B*57:01-35:03	1	0.00095057
A*31:97-32:01	1	0.000484731		B*57:01-44:02	1	0.00095057
A*32:01-01:03	1	0.000484731		B*57:01-45:01	1	0.00095057
A*32:01-02:06	1	0.000484731		B*57:01-57:02	1	0.00095057
A*32:01-02:49	1	0.000484731		B*57:01-58:01	1	0.00095057
A*32:01-23:01	1	0.000484731		B*57:01-67:01	1	0.00095057
A*32:01-24:03	1	0.000484731		B*57:02-57:01	1	0.00095057
A*32:01-26:08	1	0.000484731		B*57:03-08:01	1	0.00095057
A*32:01-29:01	1	0.000484731		B*57:03-15:17	1	0.00095057
A*32:01-31:26	1	0.000484731		B*57:03-45:01	1	0.00095057
A*32:01-32:04	1	0.000484731		B*57:03-57:01	1	0.00095057
A*32:01-32:07	1	0.000484731		B*57:03-58:01	1	0.00095057
A*32:01-32:111	1	0.000484731		B*59:01-51:01	1	0.00095057
A*32:01-33:01	1	0.000484731		B*67:01-57:01	1	0.00095057
A*32:01-68:55	1	0.000484731		Total	1052	1
A*32:02-32:01	1	0.000484731
A*33:01-02:05	1	0.000484731
A*33:01-25:01	1	0.000484731
A*33:01-26:08	1	0.000484731
A*33:01-30:04	1	0.000484731
A*33:01-31:01	1	0.000484731
A*33:03-11:01	1	0.000484731
A*33:03-23:01	1	0.000484731
A*33:03-26:01	1	0.000484731
A*33:03-68:02	1	0.000484731
A*33:03-69:01	1	0.000484731
A*33:05-32:01	1	0.000484731
A*34:02-01:01	1	0.000484731
A*34:02-31:01	1	0.000484731
A*34:02-32:01	1	0.000484731
A*34:02-36:01	1	0.000484731
A*34:02-68:02	1	0.000484731
A*34:05-34:01	1	0.000484731
A*36:01-31:01	1	0.000484731
A*36:01-74:01	1	0.000484731
A*66:01-01:01	1	0.000484731
A*66:01-03:01	1	0.000484731
A*66:01-23:01	1	0.000484731
A*66:01-24:02	1	0.000484731
A*66:01-30:02	1	0.000484731
A*66:01-32:01	1	0.000484731
A*66:01-33:01	1	0.000484731
A*66:01-68:01	1	0.000484731
A*66:01-68:02	1	0.000484731
A*68:01-02:06	1	0.000484731
A*68:01-02:37	1	0.000484731
A*68:01-24:03	1	0.000484731
A*68:01-26:08	1	0.000484731
A*68:01-29:01	1	0.000484731
A*68:01-30:04	1	0.000484731
A*68:01-33:03	1	0.000484731
A*68:01-34:02	1	0.000484731
A*68:01-68:24	1	0.000484731
A*68:02-01:02	1	0.000484731
A*68:02-02:02	1	0.000484731
A*68:02-02:05	1	0.000484731
A*68:02-03:01	1	0.000484731
A*68:02-03:02	1	0.000484731
A*68:02-30:02	1	0.000484731
A*68:02-66:01	1	0.000484731
A*68:05-68:01	1	0.000484731
A*69:01-02:01	1	0.000484731
A*69:01-24:02	1	0.000484731
A*69:01-30:02	1	0.000484731
A*69:01-31:01	1	0.000484731
A*74:01-30:02	1	0.000484731
A*74:01-33:03	1	0.000484731
A*74:01-34:02	1	0.000484731
A*74:01-68:02	1	0.000484731
Total	2063	1

## Sheet: Supplemental Table 3b.
Supplemental Table 3b. Frequency of HLA-DPB1 single mismatch combinations among 10/10 and 9/10 matched pairs.
10/10				9/10
Donor-recipient	Number	Frequency		Donor-recipient	Number	Frequency
DPB1*04:01-02:01	742	0.0746479		DPB1*04:01-02:01	240	0.0768738
DPB1*02:01-04:01	670	0.0674044		DPB1*02:01-04:01	233	0.0746316
DPB1*04:01-04:02	628	0.0631791		DPB1*04:02-04:01	195	0.06246
DPB1*04:02-04:01	607	0.0610664		DPB1*04:01-04:02	190	0.0608584
DPB1*04:01-03:01	366	0.0368209		DPB1*04:01-03:01	101	0.0323511
DPB1*04:02-02:01	314	0.0315895		DPB1*03:01-04:01	95	0.0304292
DPB1*03:01-04:01	306	0.0307847		DPB1*04:02-02:01	87	0.0278668
DPB1*02:01-04:02	287	0.0288732		DPB1*02:01-04:02	80	0.0256246
DPB1*04:01-01:01	254	0.0255533		DPB1*02:01-03:01	68	0.0217809
DPB1*01:01-04:01	239	0.0240443		DPB1*01:01-04:01	56	0.0179372
DPB1*02:01-03:01	181	0.0182093		DPB1*03:01-02:01	55	0.0176169
DPB1*03:01-02:01	163	0.0163984		DPB1*04:01-01:01	51	0.0163357
DPB1*04:01-05:01	135	0.0135815		DPB1*03:01-04:02	45	0.0144138
DPB1*01:01-02:01	118	0.0118712		DPB1*04:01-13:01	41	0.0131326
DPB1*04:02-03:01	115	0.0115694		DPB1*04:02-03:01	40	0.0128123
DPB1*02:01-01:01	109	0.0109658		DPB1*04:01-05:01	35	0.0112108
DPB1*04:02-01:01	109	0.0109658		DPB1*04:01-14:01	32	0.0102498
DPB1*04:01-13:01	107	0.0107646		DPB1*05:01-04:01	31	0.00992953
DPB1*03:01-04:02	102	0.0102616		DPB1*01:01-02:01	29	0.00928892
DPB1*04:01-10:01	98	0.00985915		DPB1*04:01-10:01	28	0.00896861
DPB1*01:01-04:02	97	0.00975855		DPB1*10:01-04:01	27	0.0086483
DPB1*05:01-04:01	96	0.00965795		DPB1*04:01-17:01	25	0.00800769
DPB1*04:01-11:01	87	0.00875252		DPB1*05:01-02:01	23	0.00736707
DPB1*13:01-04:01	83	0.0083501		DPB1*02:01-13:01	22	0.00704676
DPB1*11:01-04:01	76	0.00764588		DPB1*02:01-01:01	20	0.00640615
DPB1*04:01-14:01	63	0.00633803		DPB1*04:01-06:01	20	0.00640615
DPB1*04:01-17:01	61	0.00613682		DPB1*13:01-04:01	20	0.00640615
DPB1*05:01-02:01	61	0.00613682		DPB1*14:01-04:01	19	0.00608584
DPB1*01:01-03:01	60	0.00603622		DPB1*04:01-11:01	18	0.00576553
DPB1*10:01-04:01	60	0.00603622		DPB1*04:02-01:01	18	0.00576553
DPB1*04:01-09:01	55	0.0055332		DPB1*10:01-02:01	18	0.00576553
DPB1*14:01-04:01	55	0.0055332		DPB1*06:01-04:01	17	0.00544523
DPB1*04:01-06:01	53	0.00533199		DPB1*14:01-02:01	17	0.00544523
DPB1*06:01-04:01	51	0.00513078		DPB1*02:01-05:01	16	0.00512492
DPB1*17:01-04:01	51	0.00513078		DPB1*02:01-14:01	16	0.00512492
DPB1*02:01-05:01	47	0.00472837		DPB1*04:02-13:01	16	0.00512492
DPB1*03:01-01:01	47	0.00472837		DPB1*05:01-03:01	16	0.00512492
DPB1*04:01-16:01	47	0.00472837		DPB1*09:01-04:01	16	0.00512492
DPB1*04:02-10:01	47	0.00472837		DPB1*11:01-04:01	16	0.00512492
DPB1*13:01-02:01	47	0.00472837		DPB1*13:01-02:01	16	0.00512492
DPB1*02:01-13:01	46	0.00462777		DPB1*13:01-04:02	16	0.00512492
DPB1*04:02-05:01	43	0.00432596		DPB1*17:01-02:01	16	0.00512492
DPB1*02:01-10:01	42	0.00422535		DPB1*17:01-04:01	16	0.00512492
DPB1*04:01-15:01	38	0.00382294		DPB1*04:01-15:01	15	0.00480461
DPB1*16:01-04:01	38	0.00382294		DPB1*104:01-04:01	15	0.00480461
DPB1*01:01-11:01	37	0.00372233		DPB1*16:01-04:01	15	0.00480461
DPB1*02:01-17:01	37	0.00372233		DPB1*01:01-03:01	14	0.0044843
DPB1*04:02-13:01	37	0.00372233		DPB1*03:01-10:01	14	0.0044843
DPB1*02:01-06:01	35	0.00352113		DPB1*04:02-10:01	13	0.004164
DPB1*04:01-104:01	35	0.00352113		DPB1*01:01-04:02	12	0.00384369
DPB1*14:01-03:01	34	0.00342052		DPB1*04:02-14:01	12	0.00384369
DPB1*02:01-11:01	33	0.00331992		DPB1*06:01-02:01	12	0.00384369
DPB1*03:01-14:01	33	0.00331992		DPB1*13:01-03:01	12	0.00384369
DPB1*05:01-04:02	33	0.00331992		DPB1*02:01-10:01	11	0.00352338
DPB1*11:01-02:01	33	0.00331992		DPB1*03:01-06:01	11	0.00352338
DPB1*23:01-04:01	33	0.00331992		DPB1*03:01-14:01	11	0.00352338
DPB1*04:02-14:01	32	0.00321932		DPB1*04:01-09:01	11	0.00352338
DPB1*04:01-19:01	30	0.00301811		DPB1*04:01-104:01	11	0.00352338
DPB1*05:01-03:01	30	0.00301811		DPB1*04:01-19:01	11	0.00352338
DPB1*04:01-23:01	29	0.00291751		DPB1*04:02-06:01	11	0.00352338
DPB1*04:02-17:01	29	0.00291751		DPB1*04:02-11:01	11	0.00352338
DPB1*13:01-04:02	29	0.00291751		DPB1*10:01-04:02	11	0.00352338
DPB1*15:01-04:01	29	0.00291751		DPB1*02:01-11:01	10	0.00320307
DPB1*02:01-14:01	28	0.0028169		DPB1*03:01-01:01	10	0.00320307
DPB1*04:01-20:01	28	0.0028169		DPB1*04:02-17:01	10	0.00320307
DPB1*104:01-04:01	28	0.0028169		DPB1*04:02-20:01	10	0.00320307
DPB1*19:01-04:01	28	0.0028169		DPB1*05:01-04:02	10	0.00320307
DPB1*04:01-02:02	27	0.0027163		DPB1*10:01-03:01	10	0.00320307
DPB1*11:01-01:01	27	0.0027163		DPB1*02:01-104:01	9	0.00288277
DPB1*14:01-02:01	27	0.0027163		DPB1*03:01-17:01	9	0.00288277
DPB1*04:02-11:01	26	0.00261569		DPB1*04:01-16:01	9	0.00288277
DPB1*11:01-04:02	26	0.00261569		DPB1*04:01-23:01	9	0.00288277
DPB1*03:01-05:01	25	0.00251509		DPB1*04:02-05:01	9	0.00288277
DPB1*06:01-03:01	25	0.00251509		DPB1*14:01-04:02	9	0.00288277
DPB1*09:01-04:01	25	0.00251509		DPB1*02:01-15:01	8	0.00256246
DPB1*19:01-03:01	25	0.00251509		DPB1*02:01-17:01	8	0.00256246
DPB1*10:01-03:01	24	0.00241449		DPB1*03:01-13:01	8	0.00256246
DPB1*14:01-04:02	24	0.00241449		DPB1*04:01-20:01	8	0.00256246
DPB1*23:01-02:01	24	0.00241449		DPB1*06:01-04:02	8	0.00256246
DPB1*17:01-04:02	23	0.00231388		DPB1*11:01-02:01	8	0.00256246
DPB1*02:01-16:01	22	0.00221328		DPB1*17:01-03:01	8	0.00256246
DPB1*03:01-06:01	22	0.00221328		DPB1*19:01-04:01	8	0.00256246
DPB1*06:01-02:01	22	0.00221328		DPB1*02:01-06:01	7	0.00224215
DPB1*10:01-02:01	22	0.00221328		DPB1*02:01-09:01	7	0.00224215
DPB1*17:01-02:01	22	0.00221328		DPB1*02:02-04:01	7	0.00224215
DPB1*20:01-04:01	22	0.00221328		DPB1*03:01-05:01	7	0.00224215
DPB1*02:01-15:01	21	0.00211268		DPB1*03:01-11:01	7	0.00224215
DPB1*06:01-04:02	20	0.00201207		DPB1*04:01-02:02	7	0.00224215
DPB1*11:01-03:01	20	0.00201207		DPB1*104:01-02:01	7	0.00224215
DPB1*17:01-03:01	20	0.00201207		DPB1*14:01-03:01	7	0.00224215
DPB1*02:01-20:01	19	0.00191147		DPB1*15:01-04:01	7	0.00224215
DPB1*03:01-19:01	19	0.00191147		DPB1*17:01-04:02	7	0.00224215
DPB1*10:01-04:02	19	0.00191147		DPB1*02:01-20:01	6	0.00192184
DPB1*16:01-02:01	19	0.00191147		DPB1*03:01-104:01	6	0.00192184
DPB1*02:01-104:01	18	0.00181087		DPB1*05:01-01:01	6	0.00192184
DPB1*03:01-13:01	18	0.00181087		DPB1*11:01-03:01	6	0.00192184
DPB1*04:02-06:01	18	0.00181087		DPB1*15:01-04:02	6	0.00192184
DPB1*104:01-02:01	18	0.00181087		DPB1*19:01-02:01	6	0.00192184
DPB1*02:01-09:01	17	0.00171026		DPB1*19:01-03:01	6	0.00192184
DPB1*02:02-04:01	17	0.00171026		DPB1*01:01-11:01	5	0.00160154
DPB1*03:01-10:01	17	0.00171026		DPB1*01:01-17:01	5	0.00160154
DPB1*04:02-09:01	17	0.00171026		DPB1*02:01-19:01	5	0.00160154
DPB1*04:02-19:01	17	0.00171026		DPB1*04:02-09:01	5	0.00160154
DPB1*15:01-02:01	17	0.00171026		DPB1*04:02-16:01	5	0.00160154
DPB1*02:02-02:01	16	0.00160966		DPB1*09:01-04:02	5	0.00160154
DPB1*02:02-03:01	16	0.00160966		DPB1*104:01-03:01	5	0.00160154
DPB1*02:01-02:02	15	0.00150905		DPB1*104:01-04:02	5	0.00160154
DPB1*09:01-02:01	15	0.00150905		DPB1*11:01-04:02	5	0.00160154
DPB1*09:01-04:02	15	0.00150905		DPB1*11:01-13:01	5	0.00160154
DPB1*104:01-04:02	15	0.00150905		DPB1*17:01-01:01	5	0.00160154
DPB1*13:01-01:01	15	0.00150905		DPB1*17:01-14:01	5	0.00160154
DPB1*19:01-02:01	15	0.00150905		DPB1*20:01-04:01	5	0.00160154
DPB1*05:01-01:01	14	0.00140845		DPB1*01:01-05:01	4	0.00128123
DPB1*15:01-04:02	14	0.00140845		DPB1*01:01-10:01	4	0.00128123
DPB1*01:01-20:01	13	0.00130785		DPB1*02:01-16:01	4	0.00128123
DPB1*02:01-19:01	13	0.00130785		DPB1*02:01-23:01	4	0.00128123
DPB1*03:01-11:01	13	0.00130785		DPB1*03:01-15:01	4	0.00128123
DPB1*04:02-16:01	13	0.00130785		DPB1*03:01-20:01	4	0.00128123
DPB1*04:02-20:01	13	0.00130785		DPB1*04:01-105:01	4	0.00128123
DPB1*13:01-03:01	13	0.00130785		DPB1*04:01-124:01	4	0.00128123
DPB1*01:01-05:01	12	0.00120724		DPB1*04:02-104:01	4	0.00128123
DPB1*01:01-06:01	12	0.00120724		DPB1*06:01-03:01	4	0.00128123
DPB1*02:01-23:01	12	0.00120724		DPB1*06:01-13:01	4	0.00128123
DPB1*03:01-17:01	12	0.00120724		DPB1*10:01-14:01	4	0.00128123
DPB1*09:01-03:01	12	0.00120724		DPB1*105:01-04:01	4	0.00128123
DPB1*13:01-05:01	12	0.00120724		DPB1*11:01-01:01	4	0.00128123
DPB1*20:01-02:01	12	0.00120724		DPB1*13:01-17:01	4	0.00128123
DPB1*01:01-14:01	11	0.00110664		DPB1*19:01-04:02	4	0.00128123
DPB1*04:01-105:01	11	0.00110664		DPB1*20:01-02:01	4	0.00128123
DPB1*04:02-23:01	11	0.00110664		DPB1*23:01-04:01	4	0.00128123
DPB1*05:01-14:01	11	0.00110664		DPB1*23:01-04:02	4	0.00128123
DPB1*10:01-01:01	11	0.00110664		DPB1*01:01-20:01	3	0.000960922
DPB1*16:01-03:01	11	0.00110664		DPB1*02:02-02:01	3	0.000960922
DPB1*23:01-04:02	11	0.00110664		DPB1*02:02-03:01	3	0.000960922
DPB1*01:01-10:01	10	0.00100604		DPB1*03:01-09:01	3	0.000960922
DPB1*04:02-02:02	10	0.00100604		DPB1*03:01-23:01	3	0.000960922
DPB1*04:02-104:01	10	0.00100604		DPB1*04:02-15:01	3	0.000960922
DPB1*09:01-10:01	10	0.00100604		DPB1*04:02-19:01	3	0.000960922
DPB1*104:01-03:01	10	0.00100604		DPB1*04:02-23:01	3	0.000960922
DPB1*16:01-04:02	10	0.00100604		DPB1*05:01-11:01	3	0.000960922
DPB1*19:01-04:02	10	0.00100604		DPB1*06:01-17:01	3	0.000960922
DPB1*01:01-09:01	9	0.000905433		DPB1*09:01-02:01	3	0.000960922
DPB1*01:01-13:01	9	0.000905433		DPB1*09:01-03:01	3	0.000960922
DPB1*01:01-17:01	9	0.000905433		DPB1*09:01-10:01	3	0.000960922
DPB1*01:01-23:01	9	0.000905433		DPB1*09:01-17:01	3	0.000960922
DPB1*02:01-105:01	9	0.000905433		DPB1*10:01-17:01	3	0.000960922
DPB1*02:02-01:01	9	0.000905433		DPB1*105:01-04:02	3	0.000960922
DPB1*03:01-02:02	9	0.000905433		DPB1*13:01-01:01	3	0.000960922
DPB1*03:01-16:01	9	0.000905433		DPB1*13:01-10:01	3	0.000960922
DPB1*04:02-15:01	9	0.000905433		DPB1*14:01-10:01	3	0.000960922
DPB1*17:01-01:01	9	0.000905433		DPB1*15:01-01:01	3	0.000960922
DPB1*02:02-04:02	8	0.000804829		DPB1*15:01-02:01	3	0.000960922
DPB1*03:01-104:01	8	0.000804829		DPB1*16:01-04:02	3	0.000960922
DPB1*03:01-20:01	8	0.000804829		DPB1*23:01-02:01	3	0.000960922
DPB1*105:01-02:01	8	0.000804829		DPB1*01:01-02:02	2	0.000640615
DPB1*15:01-03:01	8	0.000804829		DPB1*01:01-105:01	2	0.000640615
DPB1*01:01-104:01	7	0.000704225		DPB1*01:01-13:01	2	0.000640615
DPB1*03:01-15:01	7	0.000704225		DPB1*01:01-14:01	2	0.000640615
DPB1*05:01-13:01	7	0.000704225		DPB1*02:02-01:01	2	0.000640615
DPB1*06:01-10:01	7	0.000704225		DPB1*02:02-11:01	2	0.000640615
DPB1*09:01-01:01	7	0.000704225		DPB1*03:01-16:01	2	0.000640615
DPB1*10:01-13:01	7	0.000704225		DPB1*03:01-21:01	2	0.000640615
DPB1*10:01-14:01	7	0.000704225		DPB1*03:01-88:01	2	0.000640615
DPB1*104:01-01:01	7	0.000704225		DPB1*04:02-02:02	2	0.000640615
DPB1*11:01-10:01	7	0.000704225		DPB1*05:01-10:01	2	0.000640615
DPB1*13:01-10:01	7	0.000704225		DPB1*05:01-14:01	2	0.000640615
DPB1*14:01-01:01	7	0.000704225		DPB1*06:01-09:01	2	0.000640615
DPB1*16:01-11:01	7	0.000704225		DPB1*09:01-01:01	2	0.000640615
DPB1*17:01-09:01	7	0.000704225		DPB1*09:01-06:01	2	0.000640615
DPB1*17:01-104:01	7	0.000704225		DPB1*09:01-11:01	2	0.000640615
DPB1*17:01-11:01	7	0.000704225		DPB1*10:01-01:01	2	0.000640615
DPB1*17:01-13:01	7	0.000704225		DPB1*10:01-11:01	2	0.000640615
DPB1*20:01-03:01	7	0.000704225		DPB1*104:01-01:01	2	0.000640615
DPB1*23:01-03:01	7	0.000704225		DPB1*104:01-10:01	2	0.000640615
DPB1*11:01-05:01	6	0.000603622		DPB1*105:01-02:01	2	0.000640615
DPB1*14:01-06:01	6	0.000603622		DPB1*11:01-05:01	2	0.000640615
DPB1*20:01-04:02	6	0.000603622		DPB1*11:01-10:01	2	0.000640615
DPB1*01:01-02:02	5	0.000503018		DPB1*11:01-17:01	2	0.000640615
DPB1*03:01-09:01	5	0.000503018		DPB1*14:01-15:01	2	0.000640615
DPB1*03:01-23:01	5	0.000503018		DPB1*15:01-02:02	2	0.000640615
DPB1*05:01-02:02	5	0.000503018		DPB1*15:01-03:01	2	0.000640615
DPB1*05:01-06:01	5	0.000503018		DPB1*15:01-16:01	2	0.000640615
DPB1*05:01-11:01	5	0.000503018		DPB1*16:01-02:01	2	0.000640615
DPB1*05:01-23:01	5	0.000503018		DPB1*16:01-03:01	2	0.000640615
DPB1*06:01-14:01	5	0.000503018		DPB1*16:01-11:01	2	0.000640615
DPB1*104:01-14:01	5	0.000503018		DPB1*16:01-23:01	2	0.000640615
DPB1*11:01-17:01	5	0.000503018		DPB1*17:01-05:01	2	0.000640615
DPB1*13:01-11:01	5	0.000503018		DPB1*17:01-10:01	2	0.000640615
DPB1*14:01-17:01	5	0.000503018		DPB1*17:01-11:01	2	0.000640615
DPB1*14:01-19:01	5	0.000503018		DPB1*17:01-13:01	2	0.000640615
DPB1*16:01-01:01	5	0.000503018		DPB1*19:01-14:01	2	0.000640615
DPB1*17:01-10:01	5	0.000503018		DPB1*20:01-11:01	2	0.000640615
DPB1*17:01-14:01	5	0.000503018		DPB1*23:01-03:01	2	0.000640615
DPB1*19:01-01:01	5	0.000503018		DPB1*23:01-05:01	2	0.000640615
DPB1*34:01-04:01	5	0.000503018		DPB1*23:01-13:01	2	0.000640615
DPB1*01:01-16:01	4	0.000402414		DPB1*26:01-03:01	2	0.000640615
DPB1*01:01-19:01	4	0.000402414		DPB1*46:01-04:01	2	0.000640615
DPB1*04:01-26:01	4	0.000402414		DPB1*519:01-04:01	2	0.000640615
DPB1*04:02-105:01	4	0.000402414		DPB1*01:01-06:01	1	0.000320307
DPB1*05:01-09:01	4	0.000402414		DPB1*01:01-16:01	1	0.000320307
DPB1*06:01-01:01	4	0.000402414		DPB1*01:01-19:01	1	0.000320307
DPB1*06:01-05:01	4	0.000402414		DPB1*01:01-23:01	1	0.000320307
DPB1*06:01-11:01	4	0.000402414		DPB1*01:01-28:01	1	0.000320307
DPB1*10:01-09:01	4	0.000402414		DPB1*01:01-34:01	1	0.000320307
DPB1*10:01-11:01	4	0.000402414		DPB1*02:01-105:01	1	0.000320307
DPB1*104:01-17:01	4	0.000402414		DPB1*02:01-25:01	1	0.000320307
DPB1*105:01-04:01	4	0.000402414		DPB1*02:01-36:01	1	0.000320307
DPB1*11:01-02:02	4	0.000402414		DPB1*02:01-51:01	1	0.000320307
DPB1*11:01-14:01	4	0.000402414		DPB1*02:02-05:01	1	0.000320307
DPB1*13:01-02:02	4	0.000402414		DPB1*02:02-06:01	1	0.000320307
DPB1*13:01-17:01	4	0.000402414		DPB1*02:02-104:01	1	0.000320307
DPB1*14:01-09:01	4	0.000402414		DPB1*02:02-13:01	1	0.000320307
DPB1*14:01-11:01	4	0.000402414		DPB1*02:02-17:01	1	0.000320307
DPB1*15:01-01:01	4	0.000402414		DPB1*02:02-19:01	1	0.000320307
DPB1*17:01-05:01	4	0.000402414		DPB1*03:01-105:01	1	0.000320307
DPB1*17:01-06:01	4	0.000402414		DPB1*03:01-51:01	1	0.000320307
DPB1*19:01-06:01	4	0.000402414		DPB1*04:01-112:01	1	0.000320307
DPB1*19:01-104:01	4	0.000402414		DPB1*04:01-131:01	1	0.000320307
DPB1*19:01-14:01	4	0.000402414		DPB1*04:01-138:01	1	0.000320307
DPB1*20:01-01:01	4	0.000402414		DPB1*04:01-24:01	1	0.000320307
DPB1*01:01-124:01	3	0.000301811		DPB1*04:01-351:01	1	0.000320307
DPB1*01:01-15:01	3	0.000301811		DPB1*04:01-59:01	1	0.000320307
DPB1*02:01-26:01	3	0.000301811		DPB1*04:01-81:01	1	0.000320307
DPB1*02:02-11:01	3	0.000301811		DPB1*04:02-105:01	1	0.000320307
DPB1*02:02-14:01	3	0.000301811		DPB1*04:02-126:01	1	0.000320307
DPB1*03:01-124:01	3	0.000301811		DPB1*04:02-26:01	1	0.000320307
DPB1*04:01-126:01	3	0.000301811		DPB1*04:02-27:01	1	0.000320307
DPB1*04:01-138:01	3	0.000301811		DPB1*04:02-34:01	1	0.000320307
DPB1*04:02-126:01	3	0.000301811		DPB1*04:02-45:01	1	0.000320307
DPB1*05:01-10:01	3	0.000301811		DPB1*05:01-02:02	1	0.000320307
DPB1*05:01-15:01	3	0.000301811		DPB1*05:01-06:01	1	0.000320307
DPB1*05:01-17:01	3	0.000301811		DPB1*05:01-09:01	1	0.000320307
DPB1*05:01-20:01	3	0.000301811		DPB1*05:01-104:01	1	0.000320307
DPB1*06:01-16:01	3	0.000301811		DPB1*05:01-107:01	1	0.000320307
DPB1*06:01-17:01	3	0.000301811		DPB1*05:01-126:01	1	0.000320307
DPB1*06:01-19:01	3	0.000301811		DPB1*05:01-13:01	1	0.000320307
DPB1*09:01-05:01	3	0.000301811		DPB1*05:01-17:01	1	0.000320307
DPB1*09:01-14:01	3	0.000301811		DPB1*06:01-02:02	1	0.000320307
DPB1*10:01-05:01	3	0.000301811		DPB1*06:01-05:01	1	0.000320307
DPB1*10:01-06:01	3	0.000301811		DPB1*06:01-10:01	1	0.000320307
DPB1*10:01-104:01	3	0.000301811		DPB1*06:01-11:01	1	0.000320307
DPB1*10:01-17:01	3	0.000301811		DPB1*06:01-16:01	1	0.000320307
DPB1*104:01-13:01	3	0.000301811		DPB1*06:01-19:01	1	0.000320307
DPB1*105:01-03:01	3	0.000301811		DPB1*08:01-04:01	1	0.000320307
DPB1*105:01-04:02	3	0.000301811		DPB1*09:01-02:02	1	0.000320307
DPB1*11:01-06:01	3	0.000301811		DPB1*09:01-13:01	1	0.000320307
DPB1*11:01-16:01	3	0.000301811		DPB1*09:01-15:01	1	0.000320307
DPB1*11:01-19:01	3	0.000301811		DPB1*09:01-19:01	1	0.000320307
DPB1*124:01-02:01	3	0.000301811		DPB1*10:01-05:01	1	0.000320307
DPB1*13:01-06:01	3	0.000301811		DPB1*10:01-09:01	1	0.000320307
DPB1*13:01-09:01	3	0.000301811		DPB1*10:01-104:01	1	0.000320307
DPB1*13:01-14:01	3	0.000301811		DPB1*10:01-13:01	1	0.000320307
DPB1*138:01-04:01	3	0.000301811		DPB1*104:01-02:02	1	0.000320307
DPB1*15:01-16:01	3	0.000301811		DPB1*104:01-14:01	1	0.000320307
DPB1*20:01-05:01	3	0.000301811		DPB1*105:01-01:01	1	0.000320307
DPB1*20:01-13:01	3	0.000301811		DPB1*105:01-06:01	1	0.000320307
DPB1*20:01-14:01	3	0.000301811		DPB1*105:01-14:01	1	0.000320307
DPB1*23:01-01:01	3	0.000301811		DPB1*11:01-02:02	1	0.000320307
DPB1*23:01-13:01	3	0.000301811		DPB1*11:01-09:01	1	0.000320307
DPB1*02:01-71:01	2	0.000201207		DPB1*11:01-104:01	1	0.000320307
DPB1*02:02-09:01	2	0.000201207		DPB1*11:01-60:01	1	0.000320307
DPB1*02:02-13:01	2	0.000201207		DPB1*117:01-04:01	1	0.000320307
DPB1*02:02-15:01	2	0.000201207		DPB1*124:01-03:01	1	0.000320307
DPB1*02:02-19:01	2	0.000201207		DPB1*124:01-04:01	1	0.000320307
DPB1*03:01-34:01	2	0.000201207		DPB1*124:01-14:01	1	0.000320307
DPB1*04:01-124:01	2	0.000201207		DPB1*126:01-04:01	1	0.000320307
DPB1*04:01-51:01	2	0.000201207		DPB1*129:01-04:01	1	0.000320307
DPB1*04:02-35:01	2	0.000201207		DPB1*13:01-05:01	1	0.000320307
DPB1*05:01-135:01	2	0.000201207		DPB1*13:01-09:01	1	0.000320307
DPB1*05:01-16:01	2	0.000201207		DPB1*13:01-104:01	1	0.000320307
DPB1*05:01-19:01	2	0.000201207		DPB1*13:01-11:01	1	0.000320307
DPB1*06:01-09:01	2	0.000201207		DPB1*13:01-14:01	1	0.000320307
DPB1*09:01-06:01	2	0.000201207		DPB1*13:01-16:01	1	0.000320307
DPB1*09:01-11:01	2	0.000201207		DPB1*13:01-31:01	1	0.000320307
DPB1*09:01-17:01	2	0.000201207		DPB1*13:01-34:01	1	0.000320307
DPB1*09:01-19:01	2	0.000201207		DPB1*130:01-10:01	1	0.000320307
DPB1*10:01-15:01	2	0.000201207		DPB1*131:01-02:01	1	0.000320307
DPB1*10:01-16:01	2	0.000201207		DPB1*138:01-03:01	1	0.000320307
DPB1*104:01-11:01	2	0.000201207		DPB1*138:01-05:01	1	0.000320307
DPB1*105:01-01:01	2	0.000201207		DPB1*14:01-01:01	1	0.000320307
DPB1*107:01-02:01	2	0.000201207		DPB1*14:01-09:01	1	0.000320307
DPB1*11:01-104:01	2	0.000201207		DPB1*14:01-104:01	1	0.000320307
DPB1*124:01-03:01	2	0.000201207		DPB1*14:01-13:01	1	0.000320307
DPB1*126:01-02:01	2	0.000201207		DPB1*14:01-16:01	1	0.000320307
DPB1*13:01-104:01	2	0.000201207		DPB1*14:01-17:01	1	0.000320307
DPB1*13:01-16:01	2	0.000201207		DPB1*14:01-19:01	1	0.000320307
DPB1*13:01-19:01	2	0.000201207		DPB1*14:01-20:01	1	0.000320307
DPB1*13:01-20:01	2	0.000201207		DPB1*14:01-23:01	1	0.000320307
DPB1*13:01-23:01	2	0.000201207		DPB1*14:01-45:01	1	0.000320307
DPB1*14:01-02:02	2	0.000201207		DPB1*14:01-85:01	1	0.000320307
DPB1*14:01-05:01	2	0.000201207		DPB1*15:01-05:01	1	0.000320307
DPB1*14:01-10:01	2	0.000201207		DPB1*15:01-06:01	1	0.000320307
DPB1*14:01-104:01	2	0.000201207		DPB1*15:01-11:01	1	0.000320307
DPB1*14:01-13:01	2	0.000201207		DPB1*15:01-13:01	1	0.000320307
DPB1*14:01-16:01	2	0.000201207		DPB1*15:01-17:01	1	0.000320307
DPB1*15:01-104:01	2	0.000201207		DPB1*15:01-19:01	1	0.000320307
DPB1*16:01-05:01	2	0.000201207		DPB1*150:01-14:01	1	0.000320307
DPB1*16:01-06:01	2	0.000201207		DPB1*16:01-10:01	1	0.000320307
DPB1*16:01-10:01	2	0.000201207		DPB1*16:01-102:01	1	0.000320307
DPB1*16:01-104:01	2	0.000201207		DPB1*16:01-13:01	1	0.000320307
DPB1*16:01-13:01	2	0.000201207		DPB1*16:01-14:01	1	0.000320307
DPB1*16:01-14:01	2	0.000201207		DPB1*16:01-17:01	1	0.000320307
DPB1*16:01-20:01	2	0.000201207		DPB1*16:01-20:01	1	0.000320307
DPB1*17:01-15:01	2	0.000201207		DPB1*16:01-35:01	1	0.000320307
DPB1*17:01-19:01	2	0.000201207		DPB1*17:01-02:02	1	0.000320307
DPB1*19:01-05:01	2	0.000201207		DPB1*17:01-06:01	1	0.000320307
DPB1*19:01-17:01	2	0.000201207		DPB1*17:01-104:01	1	0.000320307
DPB1*19:01-20:01	2	0.000201207		DPB1*17:01-71:01	1	0.000320307
DPB1*20:01-10:01	2	0.000201207		DPB1*19:01-01:01	1	0.000320307
DPB1*21:01-04:01	2	0.000201207		DPB1*19:01-02:02	1	0.000320307
DPB1*23:01-09:01	2	0.000201207		DPB1*19:01-06:01	1	0.000320307
DPB1*23:01-10:01	2	0.000201207		DPB1*19:01-10:01	1	0.000320307
DPB1*23:01-17:01	2	0.000201207		DPB1*19:01-23:01	1	0.000320307
DPB1*23:01-19:01	2	0.000201207		DPB1*20:01-03:01	1	0.000320307
DPB1*350:01-04:01	2	0.000201207		DPB1*20:01-04:02	1	0.000320307
DPB1*41:01-04:01	2	0.000201207		DPB1*20:01-14:01	1	0.000320307
DPB1*416:01-04:01	2	0.000201207		DPB1*20:01-15:01	1	0.000320307
DPB1*59:01-02:01	2	0.000201207		DPB1*20:01-19:01	1	0.000320307
DPB1*71:01-02:01	2	0.000201207		DPB1*23:01-105:01	1	0.000320307
DPB1*01:01-105:01	1	0.000100604		DPB1*23:01-14:01	1	0.000320307
DPB1*01:01-126:01	1	0.000100604		DPB1*23:01-15:01	1	0.000320307
DPB1*01:01-150:01	1	0.000100604		DPB1*23:01-17:01	1	0.000320307
DPB1*01:01-18:01	1	0.000100604		DPB1*23:01-19:01	1	0.000320307
DPB1*01:01-35:01	1	0.000100604		DPB1*26:01-13:01	1	0.000320307
DPB1*01:01-40:01	1	0.000100604		DPB1*26:01-14:01	1	0.000320307
DPB1*01:01-50:01	1	0.000100604		DPB1*277:01-04:01	1	0.000320307
DPB1*01:01-51:01	1	0.000100604		DPB1*30:01-04:02	1	0.000320307
DPB1*02:01-124:01	1	0.000100604		DPB1*34:01-04:01	1	0.000320307
DPB1*02:01-138:01	1	0.000100604		DPB1*35:01-02:01	1	0.000320307
DPB1*02:01-21:01	1	0.000100604		DPB1*35:01-04:01	1	0.000320307
DPB1*02:01-27:01	1	0.000100604		DPB1*35:01-17:01	1	0.000320307
DPB1*02:01-41:01	1	0.000100604		DPB1*350:01-02:01	1	0.000320307
DPB1*02:01-45:01	1	0.000100604		DPB1*38:01-04:01	1	0.000320307
DPB1*02:01-93:01	1	0.000100604		DPB1*40:01-04:02	1	0.000320307
DPB1*02:02-05:01	1	0.000100604		DPB1*45:01-03:01	1	0.000320307
DPB1*02:02-06:01	1	0.000100604		DPB1*47:01-04:02	1	0.000320307
DPB1*02:02-16:01	1	0.000100604		DPB1*51:01-05:01	1	0.000320307
DPB1*03:01-105:01	1	0.000100604		DPB1*51:01-104:01	1	0.000320307
DPB1*03:01-111:01	1	0.000100604		DPB1*63:01-04:02	1	0.000320307
DPB1*03:01-131:01	1	0.000100604		DPB1*66:01-03:01	1	0.000320307
DPB1*03:01-138:01	1	0.000100604		DPB1*71:01-02:01	1	0.000320307
DPB1*03:01-25:01	1	0.000100604		DPB1*78:01-04:01	1	0.000320307
DPB1*03:01-296:01	1	0.000100604		DPB1*78:01-14:01	1	0.000320307
DPB1*03:01-33:01	1	0.000100604		Total	3122	1
DPB1*03:01-45:01	1	0.000100604
DPB1*03:01-464:01	1	0.000100604
DPB1*03:01-50:01	1	0.000100604
DPB1*03:01-78:01	1	0.000100604
DPB1*03:01-85:01	1	0.000100604
DPB1*04:01-08:01	1	0.000100604
DPB1*04:01-102:01	1	0.000100604
DPB1*04:01-114:01	1	0.000100604
DPB1*04:01-140:01	1	0.000100604
DPB1*04:01-18:01	1	0.000100604
DPB1*04:01-24:01	1	0.000100604
DPB1*04:01-33:01	1	0.000100604
DPB1*04:01-34:01	1	0.000100604
DPB1*04:01-35:01	1	0.000100604
DPB1*04:01-36:01	1	0.000100604
DPB1*04:01-416:01	1	0.000100604
DPB1*04:01-45:01	1	0.000100604
DPB1*04:01-46:01	1	0.000100604
DPB1*04:01-52:01	1	0.000100604
DPB1*04:01-57:01	1	0.000100604
DPB1*04:01-63:01	1	0.000100604
DPB1*04:01-650:01	1	0.000100604
DPB1*04:01-651:01	1	0.000100604
DPB1*04:01-88:01	1	0.000100604
DPB1*04:01-99:01	1	0.000100604
DPB1*04:02-115:01	1	0.000100604
DPB1*04:02-18:01	1	0.000100604
DPB1*04:02-185:01	1	0.000100604
DPB1*04:02-238:01	1	0.000100604
DPB1*04:02-24:01	1	0.000100604
DPB1*04:02-26:01	1	0.000100604
DPB1*04:02-34:01	1	0.000100604
DPB1*04:02-41:01	1	0.000100604
DPB1*04:02-701:01	1	0.000100604
DPB1*04:02-81:01	1	0.000100604
DPB1*05:01-107:01	1	0.000100604
DPB1*05:01-124:01	1	0.000100604
DPB1*05:01-131:01	1	0.000100604
DPB1*05:01-51:01	1	0.000100604
DPB1*05:01-744:01	1	0.000100604
DPB1*06:01-105:01	1	0.000100604
DPB1*06:01-13:01	1	0.000100604
DPB1*06:01-15:01	1	0.000100604
DPB1*06:01-23:01	1	0.000100604
DPB1*09:01-13:01	1	0.000100604
DPB1*09:01-16:01	1	0.000100604
DPB1*09:01-35:01	1	0.000100604
DPB1*10:01-19:01	1	0.000100604
DPB1*10:01-20:01	1	0.000100604
DPB1*104:01-05:01	1	0.000100604
DPB1*104:01-105:01	1	0.000100604
DPB1*104:01-15:01	1	0.000100604
DPB1*104:01-18:01	1	0.000100604
DPB1*104:01-19:01	1	0.000100604
DPB1*104:01-59:01	1	0.000100604
DPB1*105:01-09:01	1	0.000100604
DPB1*105:01-10:01	1	0.000100604
DPB1*105:01-14:01	1	0.000100604
DPB1*105:01-19:01	1	0.000100604
DPB1*105:01-49:01	1	0.000100604
DPB1*105:01-535:01	1	0.000100604
DPB1*106:01-04:02	1	0.000100604
DPB1*106:01-13:01	1	0.000100604
DPB1*107:01-01:01	1	0.000100604
DPB1*107:01-04:01	1	0.000100604
DPB1*107:01-05:01	1	0.000100604
DPB1*108:01-02:01	1	0.000100604
DPB1*11:01-09:01	1	0.000100604
DPB1*11:01-105:01	1	0.000100604
DPB1*11:01-106:01	1	0.000100604
DPB1*11:01-13:01	1	0.000100604
DPB1*11:01-15:01	1	0.000100604
DPB1*11:01-23:01	1	0.000100604
DPB1*117:01-04:01	1	0.000100604
DPB1*117:01-20:01	1	0.000100604
DPB1*124:01-01:01	1	0.000100604
DPB1*124:01-04:01	1	0.000100604
DPB1*124:01-104:01	1	0.000100604
DPB1*124:01-17:01	1	0.000100604
DPB1*126:01-03:01	1	0.000100604
DPB1*126:01-10:01	1	0.000100604
DPB1*126:01-16:01	1	0.000100604
DPB1*127:01-04:01	1	0.000100604
DPB1*13:01-105:01	1	0.000100604
DPB1*13:01-15:01	1	0.000100604
DPB1*138:01-02:01	1	0.000100604
DPB1*14:01-35:01	1	0.000100604
DPB1*14:01-45:01	1	0.000100604
DPB1*140:01-02:01	1	0.000100604
DPB1*15:01-06:01	1	0.000100604
DPB1*15:01-10:01	1	0.000100604
DPB1*15:01-11:01	1	0.000100604
DPB1*15:01-17:01	1	0.000100604
DPB1*15:01-23:01	1	0.000100604
DPB1*16:01-09:01	1	0.000100604
DPB1*16:01-19:01	1	0.000100604
DPB1*16:01-35:01	1	0.000100604
DPB1*17:01-02:02	1	0.000100604
DPB1*17:01-105:01	1	0.000100604
DPB1*18:01-13:01	1	0.000100604
DPB1*19:01-02:02	1	0.000100604
DPB1*19:01-09:01	1	0.000100604
DPB1*19:01-10:01	1	0.000100604
DPB1*19:01-13:01	1	0.000100604
DPB1*19:01-23:01	1	0.000100604
DPB1*19:01-35:01	1	0.000100604
DPB1*19:01-369:01	1	0.000100604
DPB1*190:01-04:01	1	0.000100604
DPB1*20:01-17:01	1	0.000100604
DPB1*20:01-23:01	1	0.000100604
DPB1*20:01-48:01	1	0.000100604
DPB1*20:01-59:01	1	0.000100604
DPB1*21:01-01:01	1	0.000100604
DPB1*21:01-02:01	1	0.000100604
DPB1*21:01-13:01	1	0.000100604
DPB1*23:01-05:01	1	0.000100604
DPB1*23:01-06:01	1	0.000100604
DPB1*23:01-105:01	1	0.000100604
DPB1*23:01-11:01	1	0.000100604
DPB1*23:01-16:01	1	0.000100604
DPB1*24:01-02:01	1	0.000100604
DPB1*24:01-04:02	1	0.000100604
DPB1*24:01-17:01	1	0.000100604
DPB1*25:01-17:01	1	0.000100604
DPB1*26:01-03:01	1	0.000100604
DPB1*26:01-04:01	1	0.000100604
DPB1*26:01-04:02	1	0.000100604
DPB1*26:01-14:01	1	0.000100604
DPB1*277:01-04:02	1	0.000100604
DPB1*295:01-04:01	1	0.000100604
DPB1*33:01-04:02	1	0.000100604
DPB1*33:01-14:01	1	0.000100604
DPB1*34:01-05:01	1	0.000100604
DPB1*35:01-01:01	1	0.000100604
DPB1*35:01-02:02	1	0.000100604
DPB1*35:01-03:01	1	0.000100604
DPB1*35:01-14:01	1	0.000100604
DPB1*35:01-15:01	1	0.000100604
DPB1*350:01-02:01	1	0.000100604
DPB1*350:01-03:01	1	0.000100604
DPB1*350:01-15:01	1	0.000100604
DPB1*350:01-19:01	1	0.000100604
DPB1*36:01-11:01	1	0.000100604
DPB1*38:01-04:01	1	0.000100604
DPB1*39:01-04:02	1	0.000100604
DPB1*40:01-13:01	1	0.000100604
DPB1*417:01-02:01	1	0.000100604
DPB1*45:01-01:01	1	0.000100604
DPB1*46:01-02:01	1	0.000100604
DPB1*49:01-04:02	1	0.000100604
DPB1*50:01-02:01	1	0.000100604
DPB1*50:01-04:01	1	0.000100604
DPB1*51:01-04:02	1	0.000100604
DPB1*581:01-04:02	1	0.000100604
DPB1*59:01-03:01	1	0.000100604
DPB1*59:01-14:01	1	0.000100604
DPB1*640:01-03:01	1	0.000100604
DPB1*665:01-04:01	1	0.000100604
DPB1*701:01-09:01	1	0.000100604
DPB1*702:01-02:01	1	0.000100604
DPB1*71:01-03:01	1	0.000100604
DPB1*81:01-04:01	1	0.000100604
DPB1*88:01-01:01	1	0.000100604
Total	9940	1

## Sheet: Supplemental Table 4a.
Supplemental Table 4a. HLA allele frequencies in patients and donors in the EBMT cohort (2N=56,752)
Patients
HLA-A	N	Frequency	HLA-B	N	Frequency	HLA-C	N	Frequency	HLA-DRB1	N	Frequency	HLA-DQB1	N	Frequency	HLA-DPB1	N	Frequency
01:01	8393	0.147889	07:02	7068	0.124542	01:02	1974	0.0347829	01:01	5242	0.0923668	02:01	7566	0.133317	01:01	3011	0.0530554
01:02	36	0.000634339	07:03	1	1.76205e-05	01:03	1	1.76205e-05	01:02	913	0.0160875	02:02	4915	0.0866049	02:01	8285	0.145986
01:03	15	0.000264308	07:04	20	0.00035241	01:04	1	1.76205e-05	01:03	345	0.00607908	02:03	1	1.76205e-05	02:02	401	0.00706583
01:04	1	1.76205e-05	07:05	135	0.00237877	01:05	1	1.76205e-05	01:04	1	1.76205e-05	02:05	1	1.76205e-05	03:01	5119	0.0901995
01:06	3	5.28616e-05	07:06	37	0.000651959	01:07	3	5.28616e-05	01:07	1	1.76205e-05	02:10	3	5.28616e-05	04:01	23158	0.408056
01:140	1	1.76205e-05	07:07	3	5.28616e-05	01:107	1	1.76205e-05	01:11	2	3.5241e-05	02:11	1	1.76205e-05	04:02	6676	0.117635
01:37	2	3.5241e-05	07:09	1	1.76205e-05	01:12	1	1.76205e-05	01:18	1	1.76205e-05	02:24	1	1.76205e-05	05:01	1183	0.0208451
01:45	1	1.76205e-05	07:10	5	8.81026e-05	01:127	3	5.28616e-05	01:30	1	1.76205e-05	02:55	1	1.76205e-05	05:02	1	1.76205e-05
02:01	16400	0.288977	07:14	2	3.5241e-05	01:138	1	1.76205e-05	01:37	1	1.76205e-05	02:64	1	1.76205e-05	06:01	717	0.0126339
02:02	82	0.00144488	07:15	3	5.28616e-05	01:25	1	1.76205e-05	01:59	1	1.76205e-05	03:01	11328	0.199605	06:02	1	1.76205e-05
02:03	27	0.000475754	07:18	1	1.76205e-05	01:65	1	1.76205e-05	01:60	1	1.76205e-05	03:02	4588	0.080843	08:01	4	7.04821e-05
02:04	1	1.76205e-05	07:20	1	1.76205e-05	01:75	1	1.76205e-05	01:61	1	1.76205e-05	03:03	2311	0.040721	09:01	440	0.00775303
02:05	524	0.00923315	07:22	1	1.76205e-05	01:77	1	1.76205e-05	01:64	1	1.76205e-05	03:04	106	0.00186778	10:01	1024	0.0180434
02:06	98	0.00172681	07:23	1	1.76205e-05	02:02	2674	0.0471173	01:90	1	1.76205e-05	03:05	48	0.000845785	10:10	1	1.76205e-05
02:07	48	0.000845785	07:26	1	1.76205e-05	02:07	4	7.04821e-05	03:01	6853	0.120753	03:06	2	3.5241e-05	100:01	2	3.5241e-05
02:08	8	0.000140964	07:39	1	1.76205e-05	02:10	42	0.000740062	03:02	31	0.000546236	03:07	1	1.76205e-05	102:01	4	7.04821e-05
02:09	8	0.000140964	07:48	1	1.76205e-05	02:147	1	1.76205e-05	03:04	6	0.000105723	03:08	1	1.76205e-05	103:01	1	1.76205e-05
02:10	2	3.5241e-05	07:54	1	1.76205e-05	02:29	1	1.76205e-05	03:05	1	1.76205e-05	03:10	1	1.76205e-05	104:01	479	0.00844023
02:11	33	0.000581477	07:61	1	1.76205e-05	02:44	1	1.76205e-05	03:06	1	1.76205e-05	03:143	1	1.76205e-05	105:01	101	0.00177967
02:13	2	3.5241e-05	08:01	5797	0.102146	02:90	1	1.76205e-05	03:07	1	1.76205e-05	03:19	117	0.0020616	106:01	4	7.04821e-05
02:140	1	1.76205e-05	08:02	6	0.000105723	03:02	234	0.0041232	03:10	1	1.76205e-05	03:27	1	1.76205e-05	107:01	9	0.000158585
02:156	1	1.76205e-05	08:04	3	5.28616e-05	03:03	2854	0.050289	03:11	2	3.5241e-05	03:28	1	1.76205e-05	11:01	1080	0.0190302
02:17	55	0.000969129	08:09	4	7.04821e-05	03:04	3716	0.0654779	03:147	1	1.76205e-05	03:289	1	1.76205e-05	110:01	1	1.76205e-05
02:188	1	1.76205e-05	08:10	2	3.5241e-05	03:05	3	5.28616e-05	03:40	1	1.76205e-05	03:37	2	3.5241e-05	111:01	4	7.04821e-05
02:20	15	0.000264308	08:12	1	1.76205e-05	03:06	1	1.76205e-05	04:01	3879	0.06835	03:62	1	1.76205e-05	112:01	1	1.76205e-05
02:22	2	3.5241e-05	08:20	1	1.76205e-05	03:07	3	5.28616e-05	04:02	413	0.00727728	03:78	1	1.76205e-05	113:01	2	3.5241e-05
02:24	1	1.76205e-05	08:28	1	1.76205e-05	03:09	1	1.76205e-05	04:03	456	0.00803496	04:01	41	0.000722441	114:01	1	1.76205e-05
02:27	2	3.5241e-05	08:40	1	1.76205e-05	03:10	1	1.76205e-05	04:04	1386	0.024422	04:02	1607	0.0283162	115:01	4	7.04821e-05
02:29	2	3.5241e-05	13:01	36	0.000634339	03:11	1	1.76205e-05	04:05	347	0.00611432	04:04	1	1.76205e-05	116:01	1	1.76205e-05
02:30	8	0.000140964	13:02	1670	0.0294263	03:14	2	3.5241e-05	04:06	46	0.000810544	04:10	1	1.76205e-05	120:01N	1	1.76205e-05
02:35	1	1.76205e-05	13:08	1	1.76205e-05	03:16	2	3.5241e-05	04:07	339	0.00597336	05:01	6962	0.122674	122:01	1	1.76205e-05
02:36	1	1.76205e-05	13:123Q	2	3.5241e-05	03:19	1	1.76205e-05	04:08	206	0.00362983	05:02	1772	0.0312236	123:01	1	1.76205e-05
02:37	2	3.5241e-05	13:70	1	1.76205e-05	03:340	1	1.76205e-05	04:09	2	3.5241e-05	05:03	1780	0.0313645	124:01	40	0.000704821
02:45	1	1.76205e-05	14:01	359	0.00632577	03:358	1	1.76205e-05	04:10	2	3.5241e-05	05:04	49	0.000863406	126:01	26	0.000458134
02:49	1	1.76205e-05	14:02	1439	0.0253559	03:359	1	1.76205e-05	04:101	1	1.76205e-05	05:05	16	0.000281928	128:01	2	3.5241e-05
02:505	1	1.76205e-05	14:03	2	3.5241e-05	03:44	1	1.76205e-05	04:105	1	1.76205e-05	05:107	1	1.76205e-05	13:01	1099	0.019365
02:587	1	1.76205e-05	14:06	2	3.5241e-05	03:62	2	3.5241e-05	04:11	5	8.81026e-05	05:124	1	1.76205e-05	131:01	16	0.000281928
02:629	1	1.76205e-05	14:21	1	1.76205e-05	04:01	6985	0.123079	04:13	1	1.76205e-05	05:23	1	1.76205e-05	133:01	2	3.5241e-05
02:651	1	1.76205e-05	15:01	3505	0.0617599	04:03	22	0.000387652	04:15	2	3.5241e-05	06:01	662	0.0116648	135:01	3	5.28616e-05
02:66	10	0.000176205	15:02	39	0.0006872	04:04	4	7.04821e-05	04:18	1	1.76205e-05	06:02	6726	0.118516	136:01	1	1.76205e-05
02:686	3	5.28616e-05	15:03	59	0.00103961	04:06	1	1.76205e-05	04:33	1	1.76205e-05	06:03	4053	0.071416	138:01	16	0.000281928
02:80	1	1.76205e-05	15:04	3	5.28616e-05	04:07	2	3.5241e-05	04:38	3	5.28616e-05	06:04	1655	0.029162	14:01	990	0.0174443
02:97	1	1.76205e-05	15:06	1	1.76205e-05	04:09N	2	3.5241e-05	07:01	7214	0.127114	06:05	3	5.28616e-05	140:01	3	5.28616e-05
03:01	7949	0.140066	15:07	27	0.000475754	04:29	1	1.76205e-05	07:03	1	1.76205e-05	06:06	1	1.76205e-05	141:01	1	1.76205e-05
03:02	173	0.00304835	15:08	15	0.000264308	04:30	3	5.28616e-05	07:04	1	1.76205e-05	06:08	1	1.76205e-05	15:01	320	0.00563857
03:05	2	3.5241e-05	15:09	11	0.000193826	04:54	1	1.76205e-05	07:05	3	5.28616e-05	06:09	402	0.00708345	150:01	1	1.76205e-05
03:07	1	1.76205e-05	15:10	20	0.00035241	04:82	1	1.76205e-05	07:07	1	1.76205e-05	06:11	1	1.76205e-05	152:01	2	3.5241e-05
03:193	1	1.76205e-05	15:11	6	0.000105723	04:94	1	1.76205e-05	07:79	1	1.76205e-05	06:117	1	1.76205e-05	16:01	324	0.00570905
03:22	1	1.76205e-05	15:113	1	1.76205e-05	05:01	4453	0.0784642	08:01	1405	0.0247568	06:14	7	0.000123344	162:01	1	1.76205e-05
03:314	1	1.76205e-05	15:13	2	3.5241e-05	05:03	2	3.5241e-05	08:02	42	0.000740062	06:16	1	1.76205e-05	169:01	1	1.76205e-05
03:33	1	1.76205e-05	15:16	7	0.000123344	05:08	1	1.76205e-05	08:03	120	0.00211446	06:47	1	1.76205e-05	17:01	960	0.0169157
03:44	1	1.76205e-05	15:17	227	0.00399986	05:09	2	3.5241e-05	08:04	99	0.00174443	06:52	1	1.76205e-05	18:01	17	0.000299549
11:01	3209	0.0565443	15:18	75	0.00132154	05:110	1	1.76205e-05	08:05	1	1.76205e-05	06:62	1	1.76205e-05	185:01	1	1.76205e-05
11:02	7	0.000123344	15:20	1	1.76205e-05	05:15	1	1.76205e-05	08:06	9	0.000158585	06:73	1	1.76205e-05	186:01	1	1.76205e-05
11:04	1	1.76205e-05	15:21	4	7.04821e-05	05:18	1	1.76205e-05	08:07	1	1.76205e-05	06:84	1	1.76205e-05	19:01	363	0.00639625
11:05	1	1.76205e-05	15:220	11	0.000193826	05:22	1	1.76205e-05	08:10	2	3.5241e-05	06:95	1	1.76205e-05	20:01	288	0.00507471
11:08	1	1.76205e-05	15:23	2	3.5241e-05	05:37	7	0.000123344	08:13	1	1.76205e-05	Total	56752	1	21:01	7	0.000123344
11:12	3	5.28616e-05	15:24	15	0.000264308	05:78	1	1.76205e-05	08:18	1	1.76205e-05				23:01	270	0.00475754
11:18	1	1.76205e-05	15:25	4	7.04821e-05	06:02	5094	0.089759	09:01	561	0.00988511				238:01	1	1.76205e-05
23:01	1138	0.0200522	15:27	2	3.5241e-05	06:03	1	1.76205e-05	09:02	1	1.76205e-05				24:01	6	0.000105723
23:02	2	3.5241e-05	15:29	2	3.5241e-05	06:04	1	1.76205e-05	10:01	582	0.0102551				25:01	4	7.04821e-05
23:13	1	1.76205e-05	15:34	2	3.5241e-05	06:06	2	3.5241e-05	10:04	1	1.76205e-05				26:01	37	0.000651959
23:17	4	7.04821e-05	15:35	2	3.5241e-05	06:142	1	1.76205e-05	11:01	4217	0.0743058				27:01	2	3.5241e-05
23:18	2	3.5241e-05	15:39	12	0.000211446	06:20	1	1.76205e-05	11:02	168	0.00296025				28:01	6	0.000105723
23:29	1	1.76205e-05	15:57	1	1.76205e-05	06:23	1	1.76205e-05	11:03	365	0.00643149				284:01	1	1.76205e-05
23:40	1	1.76205e-05	15:71	3	5.28616e-05	06:28	1	1.76205e-05	11:04	2657	0.0468177				29:01	4	7.04821e-05
24:02	5409	0.0953094	15:73	2	3.5241e-05	06:83	1	1.76205e-05	11:06	1	1.76205e-05				296:01	4	7.04821e-05
24:03	87	0.00153299	15:76	1	1.76205e-05	06:89	1	1.76205e-05	11:09	3	5.28616e-05				30:01	9	0.000158585
24:07	20	0.00035241	15:82	2	3.5241e-05	06:95	1	1.76205e-05	11:11	3	5.28616e-05				31:01	2	3.5241e-05
24:10	1	1.76205e-05	18:01	3514	0.0619185	07:01	8824	0.155484	11:12	2	3.5241e-05				32:01	1	1.76205e-05
24:13	1	1.76205e-05	18:02	9	0.000158585	07:02	7634	0.134515	11:125	1	1.76205e-05				33:01	6	0.000105723
24:14	1	1.76205e-05	18:03	52	0.000916267	07:03	1	1.76205e-05	11:14	7	0.000123344				339:01	1	1.76205e-05
24:17	1	1.76205e-05	18:04	3	5.28616e-05	07:04	740	0.0130392	11:15	1	1.76205e-05				34:01	17	0.000299549
24:20	2	3.5241e-05	18:05	10	0.000176205	07:05	1	1.76205e-05	11:17	1	1.76205e-05				35:01	20	0.00035241
24:26	1	1.76205e-05	18:08	1	1.76205e-05	07:06	48	0.000845785	11:18	1	1.76205e-05				351:01	3	5.28616e-05
24:28	1	1.76205e-05	18:18	3	5.28616e-05	07:07	8	0.000140964	11:24	1	1.76205e-05				36:01	5	8.81026e-05
24:29	1	1.76205e-05	18:20	1	1.76205e-05	07:08	2	3.5241e-05	11:25	2	3.5241e-05				369:01	1	1.76205e-05
24:31	1	1.76205e-05	18:42	1	1.76205e-05	07:09	1	1.76205e-05	11:28	1	1.76205e-05				38:01	2	3.5241e-05
24:314	1	1.76205e-05	23:02	1	1.76205e-05	07:10	2	3.5241e-05	11:29	1	1.76205e-05				39:01	4	7.04821e-05
24:43	1	1.76205e-05	25:01	1	1.76205e-05	07:12	1	1.76205e-05	11:36	1	1.76205e-05				40:01	4	7.04821e-05
24:53	1	1.76205e-05	27:01	3	5.28616e-05	07:124	1	1.76205e-05	11:69	1	1.76205e-05				41:01	5	8.81026e-05
24:66	1	1.76205e-05	27:02	251	0.00442275	07:15	2	3.5241e-05	12:01	893	0.0157351				414:01	2	3.5241e-05
25:01	1061	0.0186954	27:03	9	0.000158585	07:18	199	0.00350648	12:02	66	0.00116295				416:01	8	0.000140964
25:02	1	1.76205e-05	27:04	4	7.04821e-05	07:22	2	3.5241e-05	12:03	1	1.76205e-05				45:01	16	0.000281928
26:01	1771	0.0312059	27:05	1835	0.0323337	07:25	1	1.76205e-05	12:22	1	1.76205e-05				46:01	5	8.81026e-05
26:02	5	8.81026e-05	27:06	4	7.04821e-05	07:27	1	1.76205e-05	13:01	3911	0.0689139				460:01	1	1.76205e-05
26:03	1	1.76205e-05	27:07	15	0.000264308	07:301	1	1.76205e-05	13:02	2107	0.0371264				463:01	1	1.76205e-05
26:08	50	0.000881026	27:09	5	8.81026e-05	07:36	2	3.5241e-05	13:03	570	0.0100437				464:01	1	1.76205e-05
26:09	2	3.5241e-05	27:10	3	5.28616e-05	07:360	1	1.76205e-05	13:04	8	0.000140964				47:01	3	5.28616e-05
26:17	4	7.04821e-05	27:12	1	1.76205e-05	07:40	1	1.76205e-05	13:05	98	0.00172681				48:01	3	5.28616e-05
26:26	1	1.76205e-05	27:13	2	3.5241e-05	07:50	2	3.5241e-05	13:07	1	1.76205e-05				49:01	2	3.5241e-05
29:01	167	0.00294263	27:14	3	5.28616e-05	07:51	1	1.76205e-05	13:10	2	3.5241e-05				498:01	1	1.76205e-05
29:02	1658	0.0292148	27:30	1	1.76205e-05	07:60	1	1.76205e-05	13:12	1	1.76205e-05				50:01	4	7.04821e-05
29:10	5	8.81026e-05	27:83	1	1.76205e-05	07:619	1	1.76205e-05	13:13	1	1.76205e-05				51:01	14	0.000246687
29:95	1	1.76205e-05	27:93	1	1.76205e-05	07:66	1	1.76205e-05	13:22	1	1.76205e-05				512:01	1	1.76205e-05
30:01	890	0.0156823	35:01	3641	0.0641563	07:85	1	1.76205e-05	13:24	1	1.76205e-05				519:01	1	1.76205e-05
30:02	584	0.0102904	35:02	678	0.0119467	07:93	1	1.76205e-05	13:25	1	1.76205e-05				52:01	3	5.28616e-05
30:03	1	1.76205e-05	35:03	1197	0.0210918	08:01	60	0.00105723	13:29	2	3.5241e-05				535:01	2	3.5241e-05
30:04	82	0.00144488	35:05	21	0.000370031	08:02	1776	0.0312941	13:40	1	1.76205e-05				57:01	1	1.76205e-05
30:10	1	1.76205e-05	35:08	343	0.00604384	08:03	10	0.000176205	14:01	610	0.0107485				573:01	2	3.5241e-05
30:24	1	1.76205e-05	35:09	2	3.5241e-05	08:04	1	1.76205e-05	14:02	20	0.00035241				59:01	5	8.81026e-05
30:97	1	1.76205e-05	35:10	1	1.76205e-05	08:08	1	1.76205e-05	14:04	98	0.00172681				595:01	1	1.76205e-05
31:01	1242	0.0218847	35:14	1	1.76205e-05	08:22	1	1.76205e-05	14:05	9	0.000158585				60:01	1	1.76205e-05
31:02	4	7.04821e-05	35:167	1	1.76205e-05	12:02	684	0.0120524	14:06	3	5.28616e-05				63:01	2	3.5241e-05
31:03	1	1.76205e-05	35:20	1	1.76205e-05	12:03	3266	0.0575486	14:07	1	1.76205e-05				64:01N	1	1.76205e-05
31:08	4	7.04821e-05	35:21	1	1.76205e-05	12:04	1	1.76205e-05	14:08	1	1.76205e-05				65:01	1	1.76205e-05
31:10	1	1.76205e-05	35:41	1	1.76205e-05	12:05	3	5.28616e-05	14:11	1	1.76205e-05				650:01	2	3.5241e-05
31:26	1	1.76205e-05	35:42	2	3.5241e-05	12:07	1	1.76205e-05	14:17	3	5.28616e-05				651:01	1	1.76205e-05
31:28	1	1.76205e-05	35:43	6	0.000105723	12:09	3	5.28616e-05	14:178	1	1.76205e-05				66:01	2	3.5241e-05
31:48	1	1.76205e-05	35:57	1	1.76205e-05	12:143	1	1.76205e-05	14:21	1	1.76205e-05				665:01	7	0.000123344
32:01	2010	0.0354173	35:61	1	1.76205e-05	12:30	1	1.76205e-05	14:45	1	1.76205e-05				666:01	1	1.76205e-05
32:02	4	7.04821e-05	35:64	1	1.76205e-05	14:02	937	0.0165104	14:54	1085	0.0191183				701:01	2	3.5241e-05
32:03	1	1.76205e-05	35:77	3	5.28616e-05	14:03	14	0.000246687	14:59	1	1.76205e-05				702:01	2	3.5241e-05
32:04	1	1.76205e-05	37:01	772	0.013603	14:04	2	3.5241e-05	14:64	1	1.76205e-05				704:01	1	1.76205e-05
32:07	1	1.76205e-05	37:02	1	1.76205e-05	14:05	1	1.76205e-05	14:69	1	1.76205e-05				71:01	6	0.000105723
32:111	1	1.76205e-05	37:04	4	7.04821e-05	14:13	1	1.76205e-05	15:01	7026	0.123802				72:01	1	1.76205e-05
33:01	632	0.0111362	38:01	1226	0.0216028	15:02	1403	0.0247216	15:02	615	0.0108366				74:01	1	1.76205e-05
33:03	256	0.00451085	38:02	37	0.000651959	15:03	2	3.5241e-05	15:03	67	0.00118058				744:01	1	1.76205e-05
33:04	2	3.5241e-05	38:08	3	5.28616e-05	15:04	21	0.000370031	15:04	7	0.000123344				78:01	1	1.76205e-05
33:05	15	0.000264308	38:09	1	1.76205e-05	15:05	209	0.00368269	15:05	1	1.76205e-05				80:01	2	3.5241e-05
34:01	11	0.000193826	38:11	1	1.76205e-05	15:06	18	0.000317169	15:06	5	8.81026e-05				81:01	8	0.000140964
34:02	37	0.000651959	39:01	701	0.012352	15:09	4	7.04821e-05	15:11	1	1.76205e-05				85:01	2	3.5241e-05
34:04	1	1.76205e-05	39:03	2	3.5241e-05	15:106	1	1.76205e-05	15:14	2	3.5241e-05				88:01	5	8.81026e-05
34:05	1	1.76205e-05	39:05	8	0.000140964	15:13	26	0.000458134	15:24	1	1.76205e-05				89:01	1	1.76205e-05
36:01	21	0.000370031	39:06	273	0.0048104	15:18	1	1.76205e-05	15:54	1	1.76205e-05				90:01	1	1.76205e-05
36:03	2	3.5241e-05	39:09	2	3.5241e-05	16:01	1751	0.0308535	15:56	1	1.76205e-05				92:01	1	1.76205e-05
66:01	194	0.00341838	39:10	8	0.000140964	16:02	238	0.00419368	16:01	1401	0.0246864				93:01	1	1.76205e-05
66:02	7	0.000123344	39:13	1	1.76205e-05	16:04	124	0.00218495	16:02	137	0.00241401				95:01	1	1.76205e-05
66:03	2	3.5241e-05	39:16	1	1.76205e-05	16:38	1	1.76205e-05	16:04	1	1.76205e-05				99:01	2	3.5241e-05
68:01	1714	0.0302016	39:24	36	0.000634339	17:01	358	0.00630815	16:07	1	1.76205e-05				Total	56752	1
68:02	349	0.00614956	39:31	7	0.000123344	17:03	189	0.00333028	Total	56752	1
68:12	3	5.28616e-05	39:93	1	1.76205e-05	17:38	1	1.76205e-05
68:24	4	7.04821e-05	40:01	2383	0.0419897	18:01	12	0.000211446
68:55	1	1.76205e-05	40:02	811	0.0142902	18:02	10	0.000176205
69:01	63	0.00111009	40:03	3	5.28616e-05	18:05	1	1.76205e-05
74:01	26	0.000458134	40:04	3	5.28616e-05	Total	56752	1
74:02	1	1.76205e-05	40:05	1	1.76205e-05
74:03	13	0.000229067	40:06	93	0.00163871
80:01	7	0.000123344	40:08	1	1.76205e-05
Total	56752	1	40:10	2	3.5241e-05
			40:12	1	1.76205e-05
			40:20	1	1.76205e-05
			40:229	1	1.76205e-05
			40:23	1	1.76205e-05
			40:313	1	1.76205e-05
			40:363	1	1.76205e-05
			41:01	296	0.00521568
			41:02	261	0.00459896
			41:03	1	1.76205e-05
			42:01	34	0.000599098
			42:02	30	0.000528616
			44:02	4193	0.0738829
			44:03	2646	0.0466239
			44:04	51	0.000898647
			44:05	214	0.00377079
			44:06	2	3.5241e-05
			44:27	85	0.00149774
			44:29	2	3.5241e-05
			45:01	235	0.00414082
			46:01	56	0.000986749
			47:01	150	0.00264308
			47:02	2	3.5241e-05
			48:01	19	0.00033479
			49:01	1070	0.018854
			49:02	1	1.76205e-05
			49:14	1	1.76205e-05
			50:01	687	0.0121053
			50:02	26	0.000458134
			51:01	3455	0.0608789
			51:02	6	0.000105723
			51:05	13	0.000229067
			51:07	32	0.000563857
			51:08	53	0.000933888
			51:09	4	7.04821e-05
			51:193	4	7.04821e-05
			51:230	1	1.76205e-05
			51:26	1	1.76205e-05
			51:32	1	1.76205e-05
			51:34	1	1.76205e-05
			51:43	1	1.76205e-05
			51:49	1	1.76205e-05
			51:51	2	3.5241e-05
			52:01	687	0.0121053
			52:02	1	1.76205e-05
			52:10	1	1.76205e-05
			53:01	245	0.00431703
			54:01	16	0.000281928
			55:01	802	0.0141317
			55:02	11	0.000193826
			56:01	387	0.00681914
			57:01	1664	0.0293206
			57:02	16	0.000281928
			57:03	33	0.000581477
			57:04	1	1.76205e-05
			58:01	493	0.00868692
			58:02	13	0.000229067
			59:01	2	3.5241e-05
			67:01	11	0.000193826
			73:01	24	0.000422893
			78:01	3	5.28616e-05
			81:01	3	5.28616e-05
			83:01	1	1.76205e-05
			Total	56752	1

## Sheet: Supplemental Table 4b.
Supplemental Table 4b. HLA allele frequencies in patients and donors in the EBMT cohort (2N=56,752)
Donors
HLA-A	N	Frequency	HLA-B	N	Frequency	HLA-C	N	Frequency	HLA-DRB1	N	Frequency	HLA-DQB1	N	Frequency	HLA-DPB1	N	Frequency
01:01	8468	0.149211	07:02	7114	0.125352	01:02	1941	0.0342014	01:01	5257	0.0926311	02:01	7582	0.133599	01:01	2978	0.0524739
01:02	27	0.000475754	07:04	17	0.000299549	01:03	1	1.76205e-05	01:02	908	0.0159994	02:02	4941	0.087063	02:01	8193	0.144365
01:03	14	0.000246687	07:05	138	0.00243163	01:07	4	7.04821e-05	01:03	329	0.00579715	02:03	1	1.76205e-05	02:02	383	0.00674866
01:06	1	1.76205e-05	07:06	30	0.000528616	01:08	1	1.76205e-05	01:04	1	1.76205e-05	02:04	1	1.76205e-05	03:01	4787	0.0843495
01:140	1	1.76205e-05	07:07	1	1.76205e-05	01:107	1	1.76205e-05	01:07	1	1.76205e-05	02:11	1	1.76205e-05	04:01	24283	0.427879
01:32	1	1.76205e-05	07:10	5	8.81026e-05	01:12	1	1.76205e-05	01:11	1	1.76205e-05	02:24	1	1.76205e-05	04:02	6916	0.121864
01:51	2	3.5241e-05	07:129	1	1.76205e-05	01:127	2	3.5241e-05	01:31	2	3.5241e-05	02:55	1	1.76205e-05	05:01	1140	0.0200874
01:97	1	1.76205e-05	07:14	1	1.76205e-05	01:138	1	1.76205e-05	01:37	1	1.76205e-05	02:59	1	1.76205e-05	05:02	1	1.76205e-05
01:99	1	1.76205e-05	07:15	1	1.76205e-05	01:142	1	1.76205e-05	01:60	1	1.76205e-05	02:64	1	1.76205e-05	06:01	662	0.0116648
02:01	16768	0.295461	07:18	1	1.76205e-05	01:77	1	1.76205e-05	01:61	1	1.76205e-05	03:01	11318	0.199429	06:02	1	1.76205e-05
02:02	81	0.00142726	07:22	1	1.76205e-05	02:02	2663	0.0469235	01:64	1	1.76205e-05	03:02	4605	0.0811425	08:01	6	0.000105723
02:03	30	0.000528616	07:35	1	1.76205e-05	02:06	3	5.28616e-05	01:77	1	1.76205e-05	03:03	2285	0.0402629	09:01	410	0.00722441
02:04	1	1.76205e-05	07:46	1	1.76205e-05	02:10	39	0.0006872	01:90	1	1.76205e-05	03:04	92	0.00162109	10:01	804	0.0141669
02:05	520	0.00916267	07:61	1	1.76205e-05	02:90	1	1.76205e-05	03:01	6861	0.120894	03:05	41	0.000722441	100:01	2	3.5241e-05
02:06	66	0.00116295	08:01	5839	0.102886	03:02	238	0.00419368	03:02	33	0.000581477	03:06	1	1.76205e-05	102:01	4	7.04821e-05
02:07	44	0.000775303	08:02	2	3.5241e-05	03:03	2865	0.0504828	03:03	2	3.5241e-05	03:09	1	1.76205e-05	104:01	465	0.00819354
02:08	7	0.000123344	08:04	2	3.5241e-05	03:04	3721	0.065566	03:04	4	7.04821e-05	03:10	1	1.76205e-05	105:01	94	0.00165633
02:09	7	0.000123344	08:09	3	5.28616e-05	03:05	5	8.81026e-05	03:07	1	1.76205e-05	03:105	1	1.76205e-05	106:01	6	0.000105723
02:10	1	1.76205e-05	08:10	2	3.5241e-05	03:07	2	3.5241e-05	03:10	2	3.5241e-05	03:11	1	1.76205e-05	107:01	10	0.000176205
02:11	36	0.000634339	08:40	1	1.76205e-05	03:10	1	1.76205e-05	03:11	1	1.76205e-05	03:12	2	3.5241e-05	108:01	1	1.76205e-05
02:151	1	1.76205e-05	13:01	40	0.000704821	03:14	2	3.5241e-05	03:124	1	1.76205e-05	03:19	115	0.00202636	11:01	965	0.0170038
02:17	34	0.000599098	13:02	1692	0.0298139	03:16	1	1.76205e-05	03:13	1	1.76205e-05	03:37	1	1.76205e-05	110:01	1	1.76205e-05
02:20	9	0.000158585	13:70	1	1.76205e-05	03:220	1	1.76205e-05	03:132	1	1.76205e-05	03:78	1	1.76205e-05	111:01	1	1.76205e-05
02:22	3	5.28616e-05	14:01	353	0.00622005	03:358	2	3.5241e-05	04:01	3919	0.0690548	03:NEW	1	1.76205e-05	113:01	2	3.5241e-05
02:24	2	3.5241e-05	14:02	1444	0.025444	03:359	1	1.76205e-05	04:02	408	0.00718917	04:01	44	0.000775303	115:01	1	1.76205e-05
02:26	1	1.76205e-05	14:03	2	3.5241e-05	03:40	3	5.28616e-05	04:03	437	0.00770017	04:02	1588	0.0279814	117:01	3	5.28616e-05
02:27	1	1.76205e-05	14:17	1	1.76205e-05	03:98	1	1.76205e-05	04:04	1392	0.0245278	04:10	1	1.76205e-05	120:01N	4	7.04821e-05
02:29	1	1.76205e-05	14:21	1	1.76205e-05	04:01	7024	0.123767	04:05	346	0.0060967	05:01	6952	0.122498	122:01	1	1.76205e-05
02:30	6	0.000105723	15:01	3529	0.0621828	04:03	20	0.00035241	04:06	45	0.000792924	05:02	1694	0.0298492	124:01	37	0.000651959
02:35	1	1.76205e-05	15:02	39	0.0006872	04:04	2	3.5241e-05	04:07	319	0.00562095	05:03	1779	0.0313469	126:01	23	0.000405272
02:37	1	1.76205e-05	15:03	57	0.00100437	04:06	2	3.5241e-05	04:08	193	0.00340076	05:04	52	0.000916267	127:01	1	1.76205e-05
02:505	1	1.76205e-05	15:04	3	5.28616e-05	04:07	1	1.76205e-05	04:09	2	3.5241e-05	05:05	18	0.000317169	128:01	3	5.28616e-05
02:587	1	1.76205e-05	15:07	23	0.000405272	04:09N	2	3.5241e-05	04:10	2	3.5241e-05	05:11	1	1.76205e-05	129:01	2	3.5241e-05
02:651	1	1.76205e-05	15:08	10	0.000176205	04:28	1	1.76205e-05	04:101	1	1.76205e-05	05:124	1	1.76205e-05	13:01	969	0.0170743
02:66	3	5.28616e-05	15:09	9	0.000158585	04:30	1	1.76205e-05	04:105	1	1.76205e-05	06:01	656	0.0115591	130:01	2	3.5241e-05
02:686	1	1.76205e-05	15:10	20	0.00035241	04:82	1	1.76205e-05	04:11	5	8.81026e-05	06:02	6841	0.120542	131:01	9	0.000158585
02:97	3	5.28616e-05	15:11	4	7.04821e-05	05:01	4463	0.0786404	04:15	1	1.76205e-05	06:03	4045	0.071275	132:01	1	1.76205e-05
03:01	8044	0.141739	15:13	2	3.5241e-05	05:05	1	1.76205e-05	04:18	1	1.76205e-05	06:04	1688	0.0297434	133:01	2	3.5241e-05
03:02	151	0.0026607	15:146	2	3.5241e-05	05:08	1	1.76205e-05	04:19	1	1.76205e-05	06:05	2	3.5241e-05	135:01	2	3.5241e-05
03:10	1	1.76205e-05	15:16	5	8.81026e-05	05:110	1	1.76205e-05	04:92	1	1.76205e-05	06:06	1	1.76205e-05	136:01	1	1.76205e-05
03:193	1	1.76205e-05	15:17	212	0.00373555	05:37	5	8.81026e-05	07:01	7228	0.127361	06:09	384	0.00676628	138:01	15	0.000264308
03:33	1	1.76205e-05	15:18	73	0.0012863	05:53	1	1.76205e-05	07:04	1	1.76205e-05	06:11	1	1.76205e-05	139:01	1	1.76205e-05
11:01	3218	0.0567028	15:20	1	1.76205e-05	05:78	1	1.76205e-05	07:05	2	3.5241e-05	06:14	1	1.76205e-05	14:01	807	0.0142198
11:02	6	0.000105723	15:21	4	7.04821e-05	06:02	5136	0.090499	07:11	1	1.76205e-05	06:19	1	1.76205e-05	140:01	1	1.76205e-05
11:04	1	1.76205e-05	15:220	11	0.000193826	06:06	1	1.76205e-05	07:79	1	1.76205e-05	06:40	2	3.5241e-05	15:01	316	0.00556809
11:08	1	1.76205e-05	15:23	1	1.76205e-05	06:09	1	1.76205e-05	08:01	1405	0.0247568	06:44	1	1.76205e-05	150:01	1	1.76205e-05
11:12	1	1.76205e-05	15:24	10	0.000176205	06:89	1	1.76205e-05	08:02	40	0.000704821	06:47	1	1.76205e-05	16:01	337	0.00593812
11:18	1	1.76205e-05	15:25	4	7.04821e-05	07:01	8852	0.155977	08:03	116	0.00204398	06:84	1	1.76205e-05	162:01	1	1.76205e-05
23:01	1126	0.0198407	15:27	2	3.5241e-05	07:02	7661	0.134991	08:04	94	0.00165633	06:95	1	1.76205e-05	169:01	1	1.76205e-05
23:02	1	1.76205e-05	15:29	2	3.5241e-05	07:03	1	1.76205e-05	08:05	1	1.76205e-05	Total	56752	1	17:01	908	0.0159994
23:13	1	1.76205e-05	15:34	1	1.76205e-05	07:04	738	0.0130039	08:06	6	0.000105723				173:01	1	1.76205e-05
23:17	2	3.5241e-05	15:35	2	3.5241e-05	07:05	1	1.76205e-05	08:07	1	1.76205e-05				18:01	20	0.00035241
23:21	1	1.76205e-05	15:39	10	0.000176205	07:06	47	0.000828165	08:10	2	3.5241e-05				189:01	1	1.76205e-05
23:75	1	1.76205e-05	15:71	1	1.76205e-05	07:07	5	8.81026e-05	08:18	1	1.76205e-05				19:01	386	0.00680152
24:01	1	1.76205e-05	15:73	1	1.76205e-05	07:08	1	1.76205e-05	08:77	1	1.76205e-05				190:01	1	1.76205e-05
24:02	5469	0.0963666	15:76	1	1.76205e-05	07:10	1	1.76205e-05	09:01	555	0.00977939				191:01	2	3.5241e-05
24:03	67	0.00118058	18:01	3546	0.0624824	07:12	2	3.5241e-05	09:02	1	1.76205e-05				20:01	214	0.00377079
24:04	2	3.5241e-05	18:02	8	0.000140964	07:124	1	1.76205e-05	10:01	579	0.0102023				201:01	1	1.76205e-05
24:07	17	0.000299549	18:03	46	0.000810544	07:15	1	1.76205e-05	10:04	1	1.76205e-05				21:01	9	0.000158585
24:08	1	1.76205e-05	18:04	2	3.5241e-05	07:18	195	0.003436	11:01	4269	0.075222				214:01	1	1.76205e-05
24:10	2	3.5241e-05	18:05	9	0.000158585	07:22	1	1.76205e-05	11:02	161	0.0028369				23:01	308	0.00542712
24:13	1	1.76205e-05	18:18	2	3.5241e-05	07:27	1	1.76205e-05	11:03	360	0.00634339				24:01	6	0.000105723
24:14	1	1.76205e-05	18:20	1	1.76205e-05	07:36	1	1.76205e-05	11:04	2666	0.0469763				25:01	4	7.04821e-05
24:17	1	1.76205e-05	27:01	5	8.81026e-05	07:40	1	1.76205e-05	11:06	1	1.76205e-05				26:01	27	0.000475754
24:29	1	1.76205e-05	27:02	238	0.00419368	07:50	1	1.76205e-05	11:09	1	1.76205e-05				27:01	3	5.28616e-05
24:32	1	1.76205e-05	27:03	7	0.000123344	07:619	1	1.76205e-05	11:103	1	1.76205e-05				271:01	1	1.76205e-05
24:43	1	1.76205e-05	27:04	5	8.81026e-05	07:66	1	1.76205e-05	11:11	3	5.28616e-05				277:01	2	3.5241e-05
25:01	1015	0.0178848	27:05	1859	0.0327566	07:93	1	1.76205e-05	11:12	2	3.5241e-05				28:01	2	3.5241e-05
25:02	2	3.5241e-05	27:06	3	5.28616e-05	08:01	60	0.00105723	11:14	7	0.000123344				29:01	2	3.5241e-05
26:01	1759	0.0309945	27:07	15	0.000264308	08:02	1776	0.0312941	11:15	1	1.76205e-05				295:01	1	1.76205e-05
26:02	4	7.04821e-05	27:09	1	1.76205e-05	08:03	8	0.000140964	11:17	1	1.76205e-05				296:01	3	5.28616e-05
26:03	1	1.76205e-05	27:10	1	1.76205e-05	08:04	1	1.76205e-05	11:24	1	1.76205e-05				30:01	11	0.000193826
26:08	35	0.000616718	27:14	3	5.28616e-05	08:08	1	1.76205e-05	11:25	1	1.76205e-05				31:01	1	1.76205e-05
26:129	1	1.76205e-05	27:38	1	1.76205e-05	08:22	1	1.76205e-05	12:01	881	0.0155237				32:01	1	1.76205e-05
26:17	1	1.76205e-05	35:01	3674	0.0647378	12:02	685	0.0120701	12:02	65	0.00114533				33:01	3	5.28616e-05
29:01	161	0.0028369	35:02	682	0.0120172	12:03	3235	0.0570024	12:03	1	1.76205e-05				34:01	18	0.000317169
29:02	1629	0.0287038	35:03	1195	0.0210565	12:04	2	3.5241e-05	12:22	1	1.76205e-05				35:01	15	0.000264308
29:10	3	5.28616e-05	35:05	19	0.00033479	12:05	4	7.04821e-05	13:01	3921	0.0690901				350:01	9	0.000158585
29:95	1	1.76205e-05	35:08	330	0.00581477	12:09	1	1.76205e-05	13:02	2110	0.0371793				36:01	3	5.28616e-05
30:01	869	0.0153122	35:41	1	1.76205e-05	12:143	4	7.04821e-05	13:03	567	0.00999084				38:01	3	5.28616e-05
30:02	554	0.00976177	35:43	8	0.000140964	12:154	1	1.76205e-05	13:04	7	0.000123344				39:01	2	3.5241e-05
30:04	58	0.00102199	35:57	1	1.76205e-05	12:30	1	1.76205e-05	13:05	90	0.00158585				40:01	9	0.000158585
31:01	1173	0.0206689	35:61	1	1.76205e-05	14:01	1	1.76205e-05	13:10	1	1.76205e-05				41:01	5	8.81026e-05
31:02	2	3.5241e-05	35:77	3	5.28616e-05	14:02	913	0.0160875	13:12	1	1.76205e-05				414:01	1	1.76205e-05
31:03	3	5.28616e-05	37:01	766	0.0134973	14:03	13	0.000229067	13:22	1	1.76205e-05				415:01	2	3.5241e-05
31:08	3	5.28616e-05	37:31	1	1.76205e-05	14:04	1	1.76205e-05	13:29	1	1.76205e-05				416:01	6	0.000105723
31:10	1	1.76205e-05	38:01	1225	0.0215851	14:05	1	1.76205e-05	14:01	576	0.0101494				417:01	3	5.28616e-05
31:35	1	1.76205e-05	38:02	36	0.000634339	14:20	1	1.76205e-05	14:02	18	0.000317169				45:01	9	0.000158585
31:48	1	1.76205e-05	38:08	1	1.76205e-05	15:02	1439	0.0253559	14:04	99	0.00174443				454:01	1	1.76205e-05
31:97	1	1.76205e-05	38:09	1	1.76205e-05	15:03	2	3.5241e-05	14:05	7	0.000123344				46:01	7	0.000123344
32:01	1948	0.0343248	39:01	705	0.0124225	15:04	22	0.000387652	14:06	2	3.5241e-05				461:01	1	1.76205e-05
32:02	3	5.28616e-05	39:02	1	1.76205e-05	15:05	197	0.00347124	14:07	1	1.76205e-05				463:01	3	5.28616e-05
33:01	627	0.0110481	39:05	3	5.28616e-05	15:06	16	0.000281928	14:08	1	1.76205e-05				47:01	2	3.5241e-05
33:03	253	0.00445799	39:06	262	0.00461658	15:07	1	1.76205e-05	14:11	1	1.76205e-05				48:01	2	3.5241e-05
33:05	11	0.000193826	39:08	1	1.76205e-05	15:09	1	1.76205e-05	14:154	1	1.76205e-05				49:01	1	1.76205e-05
34:01	10	0.000176205	39:09	2	3.5241e-05	15:106	1	1.76205e-05	14:17	1	1.76205e-05				498:01	1	1.76205e-05
34:02	35	0.000616718	39:10	5	8.81026e-05	15:13	32	0.000563857	14:21	1	1.76205e-05				50:01	3	5.28616e-05
34:05	2	3.5241e-05	39:24	31	0.000546236	15:18	1	1.76205e-05	14:54	1121	0.0197526				51:01	10	0.000176205
36:01	19	0.00033479	39:31	4	7.04821e-05	16:01	1759	0.0309945	14:64	1	1.76205e-05				512:01	1	1.76205e-05
36:03	1	1.76205e-05	40:01	2405	0.0423774	16:02	223	0.00392938	15:01	7027	0.123819				519:01	2	3.5241e-05
66:01	181	0.00318931	40:02	808	0.0142374	16:04	102	0.00179729	15:02	620	0.0109247				52:01	2	3.5241e-05
66:02	7	0.000123344	40:04	3	5.28616e-05	17:01	356	0.00627291	15:03	68	0.0011982				535:01	1	1.76205e-05
66:03	2	3.5241e-05	40:05	1	1.76205e-05	17:03	190	0.0033479	15:04	8	0.000140964				540:01	1	1.76205e-05
68:01	1659	0.0292324	40:06	87	0.00153299	18:01	6	0.000105723	15:06	4	7.04821e-05				57:01	1	1.76205e-05
68:02	353	0.00622005	40:08	1	1.76205e-05	18:02	10	0.000176205	15:07	2	3.5241e-05				581:01	1	1.76205e-05
68:05	1	1.76205e-05	40:10	3	5.28616e-05	18:05	1	1.76205e-05	15:14	2	3.5241e-05				59:01	4	7.04821e-05
68:12	1	1.76205e-05	40:11	1	1.76205e-05	Total	56752	1	15:140	1	1.76205e-05				63:01	3	5.28616e-05
69:01	52	0.000916267	40:12	1	1.76205e-05				15:24	1	1.76205e-05				64:01N	1	1.76205e-05
74:01	22	0.000387652	40:20	1	1.76205e-05				15:54	4	7.04821e-05				640:01	2	3.5241e-05
74:02	1	1.76205e-05	40:23	1	1.76205e-05				16:01	1410	0.0248449				650:01	1	1.76205e-05
74:03	9	0.000158585	40:313	1	1.76205e-05				16:02	129	0.00227305				655:01	1	1.76205e-05
80:01	7	0.000123344	40:363	1	1.76205e-05				16:03	1	1.76205e-05				656:01	1	1.76205e-05
Total	56752	1	41:01	285	0.00502185				16:07	1	1.76205e-05				66:01	2	3.5241e-05
			41:02	260	0.00458134				Total	56752	1				665:01	7	0.000123344
			41:03	3	5.28616e-05										677:01	1	1.76205e-05
			42:01	33	0.000581477										701:01	1	1.76205e-05
			42:02	32	0.000563857										702:01	2	3.5241e-05
			44:02	4210	0.0741824										71:01	7	0.000123344
			44:03	2672	0.047082										75:01	1	1.76205e-05
			44:04	41	0.000722441										78:01	2	3.5241e-05
			44:05	213	0.00375317										80:01	2	3.5241e-05
			44:27	84	0.00148012										81:01	1	1.76205e-05
			44:29	1	1.76205e-05										82:01	1	1.76205e-05
			45:01	230	0.00405272										83:01	1	1.76205e-05
			46:01	56	0.000986749										84:01	1	1.76205e-05
			47:01	146	0.0025726										85:01	3	5.28616e-05
			47:02	1	1.76205e-05										88:01	2	3.5241e-05
			48:01	16	0.000281928										93:01	1	1.76205e-05
			49:01	1055	0.0185897										94:01	1	1.76205e-05
			49:02	2	3.5241e-05										98:01	1	1.76205e-05
			50:01	685	0.0120701										99:01	2	3.5241e-05
			50:02	27	0.000475754										Total	56752	1
			51:01	3453	0.0608437
			51:02	9	0.000158585
			51:05	11	0.000193826
			51:07	29	0.000510995
			51:08	53	0.000933888
			51:09	4	7.04821e-05
			51:43	1	1.76205e-05
			52:01	690	0.0121582
			52:02	2	3.5241e-05
			53:01	237	0.00417606
			54:01	13	0.000229067
			54:32	1	1.76205e-05
			55:01	799	0.0140788
			55:02	10	0.000176205
			56:01	386	0.00680152
			57:01	1667	0.0293734
			57:02	16	0.000281928
			57:03	25	0.000440513
			57:99	1	1.76205e-05
			58:01	481	0.00847547
			58:02	12	0.000211446
			59:01	3	5.28616e-05
			67:01	9	0.000158585
			73:01	24	0.000422893
			78:01	2	3.5241e-05
			81:01	3	5.28616e-05
			Total	56752	1
